# Supplementary material for: Turtle soup, Prohibition, and the population genetic structure of Diamondback Terrapins (Malaclemys terrapin)
Source: PLoS One. 2017 Aug 9;12(8):e0181898. doi: 10.1371/journal.pone.0181898 (PMC5549917; doi:10.1371/journal.pone.0181898)
Supplement: S1 Text — Dataset with all terrapin genotypes. (XLSX) [file pone.0181898.s003.xlsx]

## Sheet: Sheet1
Individual	TerpSH1		TerpSH2		TerpSH3		TerpSH5		TerpSH7		TerpSH8
ACE38	282	298	179	199	287	307	177	181	108	128	206	206
ACE39	286	294	183	191	303	311	173	177	108	112	208	224
ACE1	266	266	203	207	287	287	161	169	104	128	202	202
ACE2	274	290	187	195	287	287	161	169	100	116	198	202
ACE3	274	278	187	191	303	307	169	169	104	108	200	202
ACE4	290	294	195	195	287	287	165	173	120	120	202	218
ACE5	266	266	199	203	287	287	161	169	104	116	202	202
ACE40	286	290	187	191	283	287	161	169	108	112	194	206
ACE45	290	290	187	191	287	303	161	173	108	128	204	218
ACE36	278	282	183	203	287	303	161	169	96	112	196	198
ACE23	282	294	195	199	287	295	165	169	108	132	194	204
ACE50	278	294	187	191	287	295	169	173	112	112	208	226
ACE04	270	282	199	207	287	295	161	173	116	120	204	212
ACE10	258	282	183	187	287	295	157	157	108	132	202	204
ACEAM	290	290	175	183	287	287	157	161	112	124	200	206
ACEF1	286	298	167	175	295	307	169	177	124	136	198	202
ACE30	274	274	179	183	291	303	161	165	104	112	204	206
ACEM2	282	282	179	179	287	287	165	165	108	116	198	198
ACEM3	266	266	175	175	295	299	173	177	108	112	202	204
ACEF2	278	318	199	235	287	295	161	177	100	112	216	218
A1	274	274	195	211	295	307	153	181	116	120	194	204
A2	290	310	183	187	299	303	157	173	104	108	204	210
A3	278	314	203	207	287	287	161	173	120	128	194	202
A5	270	310	183	187	287	303	161	169	104	128	198	220
A6	290	310	191	215	291	307	161	165	104	120	204	212
A7	254	302	187	187	295	307	161	177	112	124	202	210
A8	282	290	183	203	287	291	161	169	116	120	198	204
A10	270	278	187	195	287	291	165	173	116	120	204	206
A296	282	286	179	203	291	307	177	177	108	108	198	234
A297	266	290	195	203	287	295	157	157	112	120	198	202
A298	282	298	179	199	291	299	157	177	112	116	202	212
A299	274	278	191	195	291	291	161	173	104	108	198	208
A2911	282	282	187	207	291	295	169	173	108	112	198	200
A2912	286	290	195	223	287	307	165	173	108	136	198	198
A2913	270	282	175	215	287	299	173	181	100	108	198	198
A291	290	298	187	199	287	287	161	173	104	120	202	202
A292	290	310	187	191	287	295	157	169	124	124	214	216
A293	306	306	191	191	295	295	161	177	128	132	198	200
A294	286	290	191	195	295	315	177	177	112	112	200	206
A295	310	318	183	199	287	299	165	169	108	108	198	216
A2960	286	286	179	179	287	303	165	165	100	112	202	216
A2970	266	282	183	187	311	311	157	161	116	116	198	212
A2980	278	282	191	195	307	311	161	165	104	104	204	226
A29120	270	294	179	199	291	299	165	173	104	120	202	202
A1012	270	294	179	203	287	303	153	157	108	112	198	200
A1013	298	310	187	195	291	295	161	161	116	128	198	198
A1014	270	286	211	215	287	303	161	173	112	112	202	216
A1015	294	302	195	195	287	311	157	165	112	112	206	224
A1019	270	306	191	203	287	291	157	173	108	124	198	208
A1016	278	298	183	191	287	287	161	177	104	120	200	218
A1017	274	282	183	199	287	291	173	177	124	128	198	220
A1018	286	290	195	199	287	307	161	169	104	112	202	208
A1020	294	306	187	211	287	287	169	173	112	116	204	228
A1021	274	278	187	191	287	287	169	177	104	112	206	236
H14	290	290	191	195	299	303	177	177	104	108	212	214
H15	278	306	191	199	287	287	161	173	112	112	204	210
H17	282	286	187	195	287	287	161	177	112	120	198	198
H18	278	294	183	199	283	287	157	173	104	112	194	210
H19	278	294	187	195	287	287	165	165	124	132	214	218
H20	282	294	187	199	287	287	157	169	128	140	200	202
H21	290	302	179	215	291	303	161	165	112	128	204	230
H22	270	294	199	199	287	291	157	161	120	124	210	214
H23	270	278	187	207	287	287	161	165	104	112	202	208
H24	270	286	187	195	291	307	153	161	104	112	198	214
H26	274	290	183	199	299	311	161	177	104	120	214	216
H27	290	298	187	195	295	307	157	169	104	104	198	200
H28	298	322	179	195	287	295	161	173	104	104	196	216
H29	290	298	191	203	287	295	157	177	120	120	198	204
H01	282	286	187	195	287	291	157	185	100	108	204	206
H02	298	298	183	195	291	311	169	169	104	108	204	204
H2	278	282	183	211	287	291	161	177	104	108	206	212
H3	294	294	191	195	287	307	157	169	108	144	198	200
H4	266	298	183	191	287	295	161	161	124	152	198	218
H5	278	298	187	199	295	311	161	161	124	136	200	208
H6	282	282	187	191	287	307	161	165	112	124	198	204
H13	278	286	179	191	287	307	169	177	108	124	202	202
H12	278	282	183	195	287	299	169	177	124	128	204	206
H11	278	286	179	191	287	291	169	181	112	128	202	206
H8	274	282	187	187	291	307	157	169	116	128	202	202
H7	274	294	191	215	295	303	157	173	120	120	202	208
H60	278	298	195	199	287	291	161	181	112	120	202	206
H240	274	278	179	215	287	311	157	157	116	120	0	0
H210	270	274	187	207	283	283	165	181	104	112	200	200
H180	270	270	187	199	287	311	157	161	100	124	204	224
H80	278	290	183	191	283	291	165	169	116	124	202	202
H9	270	274	183	195	287	295	161	173	108	124	198	230
H600	266	290	187	203	287	299	169	177	104	104	198	202
H30	302	310	195	215	287	291	165	169	100	120	198	198
H40	282	286	195	215	287	287	0	0	112	116	200	212
H50	298	306	195	195	287	307	173	177	104	124	194	194
H6000	290	294	187	195	295	311	161	169	104	108	200	212
H400	290	306	195	211	287	311	157	161	104	120	202	202
H500	294	298	195	199	287	291	165	165	100	116	200	210
H60000	290	294	183	187	287	299	169	173	104	108	198	206
H70	290	290	191	199	287	303	181	185	112	116	198	200
H800	286	290	207	215	287	291	157	161	108	120	200	200
W01	286	286	199	211	287	287	169	169	108	120	204	210
W02	286	294	187	187	287	287	169	177	128	144	200	212
W03	286	290	215	223	287	287	161	173	124	132	200	204
W04	282	298	199	207	287	299	169	169	124	128	202	202
W6	270	274	187	195	287	287	177	181	112	120	196	216
W5	270	298	183	195	287	311	165	169	104	104	198	224
W60	0	0	187	199	283	311	157	161	128	128	200	200
W7	290	294	187	191	287	295	157	173	108	116	212	214
W8	282	298	183	191	287	291	161	169	100	124	202	216
W9	278	294	179	207	287	287	169	173	112	116	202	202
W10	278	298	183	191	303	307	161	189	104	116	212	214
W11	290	290	191	235	287	287	165	169	100	100	204	204
W12	298	298	183	195	287	307	169	173	120	128	198	200
W13	282	282	183	195	287	295	169	177	104	116	198	208
W14	282	314	187	199	287	303	157	161	104	120	212	224
W40	282	314	215	235	287	291	161	177	124	124	196	206
W50	270	274	179	215	291	291	169	173	96	104	200	204
W600	294	298	187	199	287	307	161	169	116	124	196	206
W2	270	278	187	199	287	303	153	161	104	116	200	204
W3	278	310	191	199	283	291	157	169	104	128	198	218
W4X	282	290	179	195	287	299	169	173	104	116	196	206
W2X	290	306	183	195	295	307	161	165	100	116	194	202
W3X	278	282	183	199	295	299	161	169	108	120	204	210
W3X1	290	306	183	183	295	307	153	169	124	128	198	202
W1X	282	290	183	195	295	295	173	181	104	124	202	208
W1X1	282	290	183	199	291	295	169	173	104	124	194	216
Co7	270	270	187	191	287	291	173	181	112	116	192	198
Co9	278	294	179	191	291	291	161	161	104	108	204	204
Co10	286	290	187	195	291	307	161	165	108	108	198	212
Co11	270	278	179	187	287	295	165	181	104	116	198	210
Co12	286	286	191	199	291	303	165	169	104	120	206	220
Co13	290	314	187	191	291	303	169	177	112	120	202	204
Co14	274	282	199	215	287	291	165	173	108	116	196	202
Co15	278	282	195	203	283	291	161	169	100	104	202	204
Co16	270	294	183	195	287	287	157	161	100	100	198	200
Co17	282	286	179	203	287	287	153	169	112	116	196	208
Co18	270	286	187	219	287	311	165	181	116	116	206	230
Co19	0	0	179	191	287	287	157	177	120	144	200	208
Co21	282	290	179	183	287	311	169	177	100	120	200	204
Co23	290	294	187	191	287	307	165	177	108	116	224	226
Co24	278	302	187	207	287	287	165	169	104	112	200	200
Co25	294	294	187	199	287	291	173	177	104	108	204	204
Co26	294	294	175	191	287	287	157	161	100	116	216	236
Co27	290	314	187	199	287	307	173	177	108	124	200	202
Co28	282	290	187	211	299	307	161	161	120	120	204	216
Co30	290	294	195	199	307	307	161	165	108	128	204	214
Co1X	274	282	179	191	287	311	169	169	104	120	196	218
Co3X	270	278	199	207	287	299	165	185	108	116	204	208
Co6X	270	290	195	199	283	291	165	169	120	132	206	208
Co10X	282	294	187	195	287	291	157	169	108	116	206	208
Co13X	298	298	179	195	287	307	169	173	104	124	198	200
Co5X	282	290	187	191	287	287	161	165	116	128	202	212
Co7X	258	258	183	215	287	295	161	161	124	124	200	218
Co8X	290	298	191	207	283	307	157	157	104	120	194	224
Cr1	278	290	187	215	287	295	161	177	100	104	208	226
Cr2	290	294	195	203	287	295	165	185	108	112	202	220
Cr3	278	298	187	199	299	303	161	173	104	104	198	208
Cr4	274	290	183	199	283	287	157	189	100	100	210	216
Cr5	270	278	179	187	287	303	165	169	108	112	194	206
Cr6	278	278	195	207	287	311	161	173	112	124	198	200
Cr7	278	286	175	203	303	303	157	161	108	116	202	212
Cr8	290	290	187	199	287	303	157	165	116	116	202	206
Cr9	274	302	175	175	291	307	157	165	108	124	204	204
Cr10	298	302	183	207	287	307	161	169	112	132	198	220
Cr11	254	306	203	207	295	303	157	169	108	112	194	202
Cr12	302	302	179	207	287	291	161	169	104	108	206	206
Cr13	294	298	191	207	287	307	169	177	100	104	198	206
Cr14	266	306	203	207	287	287	161	165	124	136	198	202
Cr15	298	298	187	199	287	291	161	161	96	108	202	214
Cr16	290	306	203	227	291	291	161	169	116	128	198	200
Cr17	286	290	199	207	287	291	157	165	108	124	200	206
Cr18	286	330	179	191	291	307	165	169	116	116	210	216
Cr19	282	290	187	191	287	291	161	173	112	116	198	208
Cr20	286	294	187	207	287	299	161	169	100	128	202	206
Cr21	270	282	179	191	291	307	169	169	104	108	198	202
NC2	266	278	183	203	287	307	169	173	112	116	202	228
NC30	270	270	195	203	291	307	161	173	112	124	202	202
NC33	290	298	187	207	291	315	169	173	112	112	206	220
NC39	286	294	175	183	291	303	161	177	112	112	202	208
NC52	282	298	203	207	287	287	169	169	0	0	202	204
NC53	282	290	179	207	291	311	169	169	120	120	230	230
NC46	282	290	191	191	291	291	173	177	104	124	210	218
NC58	278	278	175	175	291	307	169	173	124	132	202	220
NC61	290	298	175	195	291	295	169	169	104	128	198	204
NC68	270	286	195	195	287	287	165	177	108	124	196	202
NC66	282	298	191	203	295	311	161	173	0	0	202	206
NC72	274	278	183	219	291	295	169	173	132	132	198	202
NC43	278	286	187	195	287	307	169	169	104	124	204	204
NC110	290	290	195	203	287	295	165	169	120	128	206	230
NC708	290	294	187	187	311	311	169	173	0	0	202	202
NC13	266	286	187	191	287	291	161	169	116	124	198	202
NC54	286	290	187	187	287	291	169	173	108	112	198	198
NC87	306	306	191	195	291	307	173	173	124	124	206	208
NC75	278	290	191	195	295	307	165	177	108	124	204	210
NC82	270	278	175	187	287	287	157	169	112	124	202	208
MDPAT1	274	306	187	195	291	307	161	177	104	116	202	230
MDPAT2	282	290	195	195	315	315	173	177	128	132	202	202
MDPAT3	274	294	179	211	291	291	161	169	128	132	208	210
MDPAT4	282	286	191	195	291	291	169	173	108	108	198	202
MDPAT5	290	290	187	191	287	287	161	177	108	120	202	202
MDPAT7	286	294	187	191	287	287	169	169	128	136	198	208
MDPAT8	286	294	195	235	275	275	161	161	128	144	0	0
MDPAT9	290	290	191	195	291	291	161	161	108	116	202	206
MDPAT10	274	282	163	195	291	291	169	169	108	116	204	206
MDPAT11	282	290	187	187	291	291	169	177	128	128	202	202
MDPAT12	286	286	191	199	287	291	169	173	128	148	208	208
MDPAT13	270	290	195	203	283	287	169	169	112	124	202	206
MDPAT14	270	278	191	195	287	311	165	165	104	116	206	216
MDPAT15	266	298	175	203	291	295	169	177	100	104	208	232
MDPAT16	278	282	195	199	287	291	169	169	108	128	206	210
MDPAT17	278	282	187	219	287	307	161	169	104	104	202	206
MDPAT18	278	282	159	187	287	303	157	173	120	124	198	198
MDPAT20	270	290	191	215	279	291	173	173	104	108	206	226
MDPAT21	270	282	191	195	287	295	169	169	116	124	202	202
MDPAT22	290	302	187	203	279	291	161	169	124	128	202	210
MDPAT23	286	290	187	191	287	291	161	169	104	124	202	232
MDPAT26	286	298	191	195	291	307	161	169	108	124	198	202
MDPAT27	290	298	215	219	303	307	149	169	104	104	202	208
MDPAT28	282	282	191	207	287	291	165	173	116	120	202	210
MDPAT29	286	286	187	187	271	295	161	173	104	124	198	202
MDPAT30	282	286	195	195	307	315	157	161	108	132	204	210
MDPAT31	266	286	191	215	291	303	169	173	124	128	202	204
MDPAT34	286	290	187	191	279	295	161	169	104	124	192	202
MDPAT35	306	310	191	191	275	283	165	177	124	136	202	204
MDPAT37	286	286	187	191	291	291	169	169	108	128	198	202
MDPAT38	286	290	195	211	275	283	169	169	100	108	202	210
MDPAT39	286	290	179	187	275	287	169	173	128	140	202	222
MDPAT40	290	290	179	207	291	291	173	173	104	120	198	202
MDPAT41	286	314	195	203	275	291	169	169	108	124	198	202
MDPAT42	290	302	163	183	271	299	157	161	112	124	202	222
MDPAT43	290	306	179	211	283	283	161	173	128	140	202	206
MDPAT44	290	290	187	191	271	287	161	169	124	132	202	222
MDPAT45	286	286	179	187	291	295	169	177	108	128	202	208
MDPAT46	286	290	187	195	283	295	161	177	104	120	202	232
MDPAT47	286	290	195	195	271	299	169	169	104	108	204	214
MDPAT48	286	290	191	195	283	295	161	169	108	128	204	214
MDPAT49	286	290	187	215	291	291	161	169	104	120	202	204
MDPAT50	290	290	187	191	287	303	169	177	104	124	202	232
MDPAT51	286	290	179	187	279	279	169	173	108	120	198	206
MDPAT52	286	290	179	191	291	295	161	161	108	124	202	228
MDPAT53	286	286	187	199	295	299	161	169	108	128	202	210
MDPAT54	286	302	163	187	279	283	157	173	120	124	198	198
MDPAT55	290	302	179	191	267	291	161	177	108	124	206	230
MDPAT56	286	310	195	195	271	291	165	169	112	116	214	214
MDPAT57	286	298	195	199	287	307	161	169	116	124	206	232
MDPAT58	306	310	179	187	287	287	161	169	116	124	206	208
MDPAT59	286	290	179	195	291	299	169	173	108	128	192	202
MDPAT60	286	306	187	191	283	307	169	169	120	124	194	202
MDPAT61	290	290	195	219	271	283	169	173	124	124	202	226
MDPAT62	286	290	191	215	283	287	157	169	108	120	202	202
MDPAT63	290	290	195	215	279	283	169	173	132	136	198	198
NJ1	274	274	187	199	291	307	165	169	108	112	202	224
NJ2	294	318	183	199	287	307	173	177	124	136	202	230
NJ3	274	278	199	199	287	291	169	177	108	112	202	210
NJ4	294	298	187	199	287	291	149	169	128	136	202	202
NJ5	270	286	199	215	287	291	161	173	108	132	230	230
NJ6	282	302	183	195	299	307	177	181	108	132	202	208
NJ7	278	298	191	207	291	311	173	173	116	152	202	230
NJ8	274	310	199	199	287	307	177	177	108	112	202	234
NJ9	302	302	199	199	307	307	161	173	112	128	202	202
NJ10	274	278	187	195	291	291	169	177	112	128	228	230
NJ11	274	290	187	199	283	287	157	177	108	108	198	202
NJ13	274	290	175	191	287	291	161	181	112	132	202	202
NJ14	286	310	187	199	291	291	177	177	108	116	204	212
NJ15	286	286	187	195	287	291	161	181	124	124	222	230
NJ16	278	298	183	191	287	307	177	181	108	144	202	202
NJ17	286	302	195	195	287	291	165	169	108	128	200	228
NJ18	274	290	187	195	287	287	177	181	104	116	198	204
NJ19	302	310	187	187	291	295	177	181	104	104	224	232
NJ20	278	278	195	195	287	287	165	177	112	120	202	230
NJ21	270	278	183	219	287	291	177	181	128	128	230	230
NJ22	286	298	191	191	291	291	173	177	120	124	198	232
NJ23	270	282	187	195	291	307	173	177	116	120	228	230
NJ24	278	282	187	215	287	291	169	177	124	132	224	228
NJ25	278	278	187	199	287	287	161	161	104	116	202	232
NJ26	274	286	187	203	287	291	173	181	128	132	198	204
NJ27	282	314	183	191	283	283	161	169	108	132	210	210
NY29	282	282	187	203	287	315	177	181	128	132	202	230
NY45	282	290	187	187	291	299	169	173	104	112	202	208
NY53	298	298	195	195	291	299	169	173	104	132	214	218
NY56	278	298	195	195	291	311	169	169	104	112	228	228
NY57	278	286	195	199	291	311	169	173	116	116	230	234
NY63	278	298	195	199	291	295	169	169	124	136	202	212
NY65	0	0	195	195	287	291	169	173	108	116	202	212
NY6	278	298	187	203	291	311	169	169	104	104	214	214
NY10	278	290	187	191	287	291	177	177	108	112	202	210
NY12	302	306	191	191	291	311	169	169	120	132	202	202
NY13	298	306	187	195	291	311	169	177	104	120	230	230
NY66	278	278	187	195	287	295	165	169	120	128	0	0
NY71	286	290	191	195	295	311	169	169	104	112	210	228
NY23	278	278	195	195	287	311	169	181	108	132	202	214
NY24	294	314	195	195	287	291	169	169	112	128	202	226
NY54	278	286	187	195	311	311	169	177	108	116	228	230
NY60	278	278	183	187	295	311	173	173	104	120	200	230
NY42	270	270	183	199	287	287	169	169	104	112	210	210
NY27	278	282	187	191	287	291	173	177	104	132	202	212
NY32	278	286	199	199	287	287	169	169	104	136	230	230
NY44	306	306	187	195	287	291	169	177	104	124	230	230
FL3206	290	294	203	215	287	311	157	169	104	104	0	0
FL3207	290	322	215	227	295	323	149	149	104	108	232	232
FL3208	290	326	183	203	283	311	149	157	104	104	218	218
FL3210	302	310	183	195	291	307	169	169	104	104	218	218
FL3213	290	290	183	199	291	311	157	157	104	104	222	222
FL3214	278	290	191	199	291	315	157	157	104	104	0	0
FL3215	306	310	191	199	291	291	149	149	104	104	216	218
FL3216	298	314	195	203	291	291	149	157	104	104	216	216
FL3217	274	290	183	207	291	327	149	169	104	104	218	218
FL3218	274	290	203	203	311	311	149	157	104	108	218	218
FL3219	278	294	203	219	291	291	149	157	104	104	218	218
FL3220	274	306	199	203	303	311	157	169	104	104	218	218
TX3235	278	298	171	187	291	307	149	161	104	104	208	214
TX3236	274	294	179	183	291	307	161	161	112	116	206	210
TX3237	282	298	183	187	299	307	149	161	100	108	202	218
TX3238	298	298	183	199	291	295	153	161	104	124	206	206
TX3239	278	298	195	207	291	303	149	153	104	104	200	210
TX3240	286	298	171	207	299	307	153	165	104	112	206	206
TX3241	290	310	179	195	291	303	149	165	104	104	206	206
TX3242	278	310	187	187	291	291	161	165	104	124	214	218
TX3243	282	282	179	203	299	307	149	161	112	116	0	0
TX3244	298	302	203	207	291	299	153	157	100	104	206	214
TX3245	282	306	195	203	287	303	161	189	112	120	0	0
TX2723	286	298	195	199	299	299	165	165	104	112	206	206
TX2724	270	298	183	195	295	295	153	165	104	120	0	0
TX2725	282	298	179	207	287	299	153	161	112	116	206	206
