# Supplementary material for: Turtle soup, Prohibition, and the population genetic structure of Diamondback Terrapins (Malaclemys terrapin)
Source: PLoS One. 2017 Aug 9;12(8):e0181898. doi: 10.1371/journal.pone.0181898 (PMC5549917; doi:10.1371/journal.pone.0181898)
Supplement: S2 Text — STRUCTURE/adegent input files. (STRU) [file pone.0181898.s004.STRU]

ACE38 1 282 298 179 199 287 307 177 181 108 128 206 206
ACE39 1 286 294 183 191 303 311 173 177 108 112 208 224
ACE1 1 266 266 203 207 287 287 161 169 104 128 202 202
ACE2 1 274 290 187 195 287 287 161 169 100 116 198 202
ACE3 1 274 278 187 191 303 307 169 169 104 108 200 202
ACE4 1 290 294 195 195 287 287 165 173 120 120 202 218
ACE5 1 266 266 199 203 287 287 161 169 104 116 202 202
ACE40 1 286 290 187 191 283 287 161 169 108 112 194 206
ACE45 1 290 290 187 191 287 303 161 173 108 128 204 218
ACE36 1 278 282 183 203 287 303 161 169 96 112 196 198
ACE23 1 282 294 195 199 287 295 165 169 108 132 194 204
ACE50 1 278 294 187 191 287 295 169 173 112 112 208 226
ACE04 1 270 282 199 207 287 295 161 173 116 120 204 212
ACE10 1 258 282 183 187 287 295 157 157 108 132 202 204
ACEAM 1 290 290 175 183 287 287 157 161 112 124 200 206
ACEF1 1 286 298 167 175 295 307 169 177 124 136 198 202
ACE30 1 274 274 179 183 291 303 161 165 104 112 204 206
ACEM2 1 282 282 179 179 287 287 165 165 108 116 198 198
ACEM3 1 266 266 175 175 295 299 173 177 108 112 202 204
ACEF2 1 278 318 199 235 287 295 161 177 100 112 216 218
A1 2 274 274 195 211 295 307 153 181 116 120 194 204
A2 2 290 310 183 187 299 303 157 173 104 108 204 210
A3 2 278 314 203 207 287 287 161 173 120 128 194 202
A5 2 270 310 183 187 287 303 161 169 104 128 198 220
A6 2 290 310 191 215 291 307 161 165 104 120 204 212
A7 2 254 302 187 187 295 307 161 177 112 124 202 210
A8 2 282 290 183 203 287 291 161 169 116 120 198 204
A10 2 270 278 187 195 287 291 165 173 116 120 204 206
A296 2 282 286 179 203 291 307 177 177 108 108 198 234
A297 2 266 290 195 203 287 295 157 157 112 120 198 202
A298 2 282 298 179 199 291 299 157 177 112 116 202 212
A299 2 274 278 191 195 291 291 161 173 104 108 198 208
A2911 2 282 282 187 207 291 295 169 173 108 112 198 200
A2912 2 286 290 195 223 287 307 165 173 108 136 198 198
A2913 2 270 282 175 215 287 299 173 181 100 108 198 198
A291 2 290 298 187 199 287 287 161 173 104 120 202 202
A292 2 290 310 187 191 287 295 157 169 124 124 214 216
A293 2 306 306 191 191 295 295 161 177 128 132 198 200
A294 2 286 290 191 195 295 315 177 177 112 112 200 206
A295 2 310 318 183 199 287 299 165 169 108 108 198 216
A2960 2 286 286 179 179 287 303 165 165 100 112 202 216
A2970 2 266 282 183 187 311 311 157 161 116 116 198 212
A2980 2 278 282 191 195 307 311 161 165 104 104 204 226
A29120 2 270 294 179 199 291 299 165 173 104 120 202 202
A1012 2 270 294 179 203 287 303 153 157 108 112 198 200
A1013 2 298 310 187 195 291 295 161 161 116 128 198 198
A1014 2 270 286 211 215 287 303 161 173 112 112 202 216
A1015 2 294 302 195 195 287 311 157 165 112 112 206 224
A1019 2 270 306 191 203 287 291 157 173 108 124 198 208
A1016 2 278 298 183 191 287 287 161 177 104 120 200 218
A1017 2 274 282 183 199 287 291 173 177 124 128 198 220
A1018 2 286 290 195 199 287 307 161 169 104 112 202 208
A1020 2 294 306 187 211 287 287 169 173 112 116 204 228
A1021 2 274 278 187 191 287 287 169 177 104 112 206 236
H14 3 290 290 191 195 299 303 177 177 104 108 212 214
H15 3 278 306 191 199 287 287 161 173 112 112 204 210
H17 3 282 286 187 195 287 287 161 177 112 120 198 198
H18 3 278 294 183 199 283 287 157 173 104 112 194 210
H19 3 278 294 187 195 287 287 165 165 124 132 214 218
H20 3 282 294 187 199 287 287 157 169 128 140 200 202
H21 3 290 302 179 215 291 303 161 165 112 128 204 230
H22 3 270 294 199 199 287 291 157 161 120 124 210 214
H23 3 270 278 187 207 287 287 161 165 104 112 202 208
H24 3 270 286 187 195 291 307 153 161 104 112 198 214
H26 3 274 290 183 199 299 311 161 177 104 120 214 216
H27 3 290 298 187 195 295 307 157 169 104 104 198 200
H28 3 298 322 179 195 287 295 161 173 104 104 196 216
H29 3 290 298 191 203 287 295 157 177 120 120 198 204
H01 3 282 286 187 195 287 291 157 185 100 108 204 206
H02 3 298 298 183 195 291 311 169 169 104 108 204 204
H2 3 278 282 183 211 287 291 161 177 104 108 206 212
H3 3 294 294 191 195 287 307 157 169 108 144 198 200
H4 3 266 298 183 191 287 295 161 161 124 152 198 218
H5 3 278 298 187 199 295 311 161 161 124 136 200 208
H6 3 282 282 187 191 287 307 161 165 112 124 198 204
H13 3 278 286 179 191 287 307 169 177 108 124 202 202
H12 3 278 282 183 195 287 299 169 177 124 128 204 206
H11 3 278 286 179 191 287 291 169 181 112 128 202 206
H8 3 274 282 187 187 291 307 157 169 116 128 202 202
H7 3 274 294 191 215 295 303 157 173 120 120 202 208
H60 3 278 298 195 199 287 291 161 181 112 120 202 206
H240 3 274 278 179 215 287 311 157 157 116 120 -999 -999
H210 3 270 274 187 207 283 283 165 181 104 112 200 200
H180 3 270 270 187 199 287 311 157 161 100 124 204 224
H80 3 278 290 183 191 283 291 165 169 116 124 202 202
H9 3 270 274 183 195 287 295 161 173 108 124 198 230
H600 3 266 290 187 203 287 299 169 177 104 104 198 202
H30 3 302 310 195 215 287 291 165 169 100 120 198 198
H40 3 282 286 195 215 287 287 -999 -999 112 116 200 212
H50 3 298 306 195 195 287 307 173 177 104 124 194 194
H6000 3 290 294 187 195 295 311 161 169 104 108 200 212
H400 3 290 306 195 211 287 311 157 161 104 120 202 202
H500 3 294 298 195 199 287 291 165 165 100 116 200 210
H60000 3 290 294 183 187 287 299 169 173 104 108 198 206
H70 3 290 290 191 199 287 303 181 185 112 116 198 200
H800 3 286 290 207 215 287 291 157 161 108 120 200 200
W01 4 286 286 199 211 287 287 169 169 108 120 204 210
W02 4 286 294 187 187 287 287 169 177 128 144 200 212
W03 4 286 290 215 223 287 287 161 173 124 132 200 204
W04 4 282 298 199 207 287 299 169 169 124 128 202 202
W6 4 270 274 187 195 287 287 177 181 112 120 196 216
W5 4 270 298 183 195 287 311 165 169 104 104 198 224
W60 4 -999 -999 187 199 283 311 157 161 128 128 200 200
W7 4 290 294 187 191 287 295 157 173 108 116 212 214
W8 4 282 298 183 191 287 291 161 169 100 124 202 216
W9 4 278 294 179 207 287 287 169 173 112 116 202 202
W10 4 278 298 183 191 303 307 161 189 104 116 212 214
W11 4 290 290 191 235 287 287 165 169 100 100 204 204
W12 4 298 298 183 195 287 307 169 173 120 128 198 200
W13 4 282 282 183 195 287 295 169 177 104 116 198 208
W14 4 282 314 187 199 287 303 157 161 104 120 212 224
W40 4 282 314 215 235 287 291 161 177 124 124 196 206
W50 4 270 274 179 215 291 291 169 173 96 104 200 204
W600 4 294 298 187 199 287 307 161 169 116 124 196 206
W2 4 270 278 187 199 287 303 153 161 104 116 200 204
W3 4 278 310 191 199 283 291 157 169 104 128 198 218
W4X 4 282 290 179 195 287 299 169 173 104 116 196 206
W2X 4 290 306 183 195 295 307 161 165 100 116 194 202
W3X 4 278 282 183 199 295 299 161 169 108 120 204 210
W3X1 4 290 306 183 183 295 307 153 169 124 128 198 202
W1X 4 282 290 183 195 295 295 173 181 104 124 202 208
W1X1 4 282 290 183 199 291 295 169 173 104 124 194 216
Co7 5 270 270 187 191 287 291 173 181 112 116 192 198
Co9 5 278 294 179 191 291 291 161 161 104 108 204 204
Co10 5 286 290 187 195 291 307 161 165 108 108 198 212
Co11 5 270 278 179 187 287 295 165 181 104 116 198 210
Co12 5 286 286 191 199 291 303 165 169 104 120 206 220
Co13 5 290 314 187 191 291 303 169 177 112 120 202 204
Co14 5 274 282 199 215 287 291 165 173 108 116 196 202
Co15 5 278 282 195 203 283 291 161 169 100 104 202 204
Co16 5 270 294 183 195 287 287 157 161 100 100 198 200
Co17 5 282 286 179 203 287 287 153 169 112 116 196 208
Co18 5 270 286 187 219 287 311 165 181 116 116 206 230
Co19 5 -999 -999 179 191 287 287 157 177 120 144 200 208
Co21 5 282 290 179 183 287 311 169 177 100 120 200 204
Co23 5 290 294 187 191 287 307 165 177 108 116 224 226
Co24 5 278 302 187 207 287 287 165 169 104 112 200 200
Co25 5 294 294 187 199 287 291 173 177 104 108 204 204
Co26 5 294 294 175 191 287 287 157 161 100 116 216 236
Co27 5 290 314 187 199 287 307 173 177 108 124 200 202
Co28 5 282 290 187 211 299 307 161 161 120 120 204 216
Co30 5 290 294 195 199 307 307 161 165 108 128 204 214
Co1X 5 274 282 179 191 287 311 169 169 104 120 196 218
Co3X 5 270 278 199 207 287 299 165 185 108 116 204 208
Co6X 5 270 290 195 199 283 291 165 169 120 132 206 208
Co10X 5 282 294 187 195 287 291 157 169 108 116 206 208
Co13X 5 298 298 179 195 287 307 169 173 104 124 198 200
Co5X 5 282 290 187 191 287 287 161 165 116 128 202 212
Co7X 5 258 258 183 215 287 295 161 161 124 124 200 218
Co8X 5 290 298 191 207 283 307 157 157 104 120 194 224
Cr1 6 278 290 187 215 287 295 161 177 100 104 208 226
Cr2 6 290 294 195 203 287 295 165 185 108 112 202 220
Cr3 6 278 298 187 199 299 303 161 173 104 104 198 208
Cr4 6 274 290 183 199 283 287 157 189 100 100 210 216
Cr5 6 270 278 179 187 287 303 165 169 108 112 194 206
Cr6 6 278 278 195 207 287 311 161 173 112 124 198 200
Cr7 6 278 286 175 203 303 303 157 161 108 116 202 212
Cr8 6 290 290 187 199 287 303 157 165 116 116 202 206
Cr9 6 274 302 175 175 291 307 157 165 108 124 204 204
Cr10 6 298 302 183 207 287 307 161 169 112 132 198 220
Cr11 6 254 306 203 207 295 303 157 169 108 112 194 202
Cr12 6 302 302 179 207 287 291 161 169 104 108 206 206
Cr13 6 294 298 191 207 287 307 169 177 100 104 198 206
Cr14 6 266 306 203 207 287 287 161 165 124 136 198 202
Cr15 6 298 298 187 199 287 291 161 161 96 108 202 214
Cr16 6 290 306 203 227 291 291 161 169 116 128 198 200
Cr17 6 286 290 199 207 287 291 157 165 108 124 200 206
Cr18 6 286 330 179 191 291 307 165 169 116 116 210 216
Cr19 6 282 290 187 191 287 291 161 173 112 116 198 208
Cr20 6 286 294 187 207 287 299 161 169 100 128 202 206
Cr21 6 270 282 179 191 291 307 169 169 104 108 198 202
NC2 7 266 278 183 203 287 307 169 173 112 116 202 228
NC30 7 270 270 195 203 291 307 161 173 112 124 202 202
NC33 7 290 298 187 207 291 315 169 173 112 112 206 220
NC39 7 286 294 175 183 291 303 161 177 112 112 202 208
NC52 7 282 298 203 207 287 287 169 169 -999 -999 202 204
NC53 7 282 290 179 207 291 311 169 169 120 120 230 230
NC46 7 282 290 191 191 291 291 173 177 104 124 210 218
NC58 7 278 278 175 175 291 307 169 173 124 132 202 220
NC61 7 290 298 175 195 291 295 169 169 104 128 198 204
NC68 7 270 286 195 195 287 287 165 177 108 124 196 202
NC66 7 282 298 191 203 295 311 161 173 -999 -999 202 206
NC72 7 274 278 183 219 291 295 169 173 132 132 198 202
NC43 7 278 286 187 195 287 307 169 169 104 124 204 204
NC110 7 290 290 195 203 287 295 165 169 120 128 206 230
NC708 7 290 294 187 187 311 311 169 173 -999 -999 202 202
NC13 7 266 286 187 191 287 291 161 169 116 124 198 202
NC54 7 286 290 187 187 287 291 169 173 108 112 198 198
NC87 7 306 306 191 195 291 307 173 173 124 124 206 208
NC75 7 278 290 191 195 295 307 165 177 108 124 204 210
NC82 7 270 278 175 187 287 287 157 169 112 124 202 208
MDPAT1 8 274 306 187 195 291 307 161 177 104 116 202 230
MDPAT2 8 282 290 195 195 315 315 173 177 128 132 202 202
MDPAT3 8 274 294 179 211 291 291 161 169 128 132 208 210
MDPAT4 8 282 286 191 195 291 291 169 173 108 108 198 202
MDPAT5 8 290 290 187 191 287 287 161 177 108 120 202 202
MDPAT7 8 286 294 187 191 287 287 169 169 128 136 198 208
MDPAT8 8 286 294 195 235 275 275 161 161 128 144 -999 -999
MDPAT9 8 290 290 191 195 291 291 161 161 108 116 202 206
MDPAT10 8 274 282 163 195 291 291 169 169 108 116 204 206
MDPAT11 8 282 290 187 187 291 291 169 177 128 128 202 202
MDPAT12 8 286 286 191 199 287 291 169 173 128 148 208 208
MDPAT13 8 270 290 195 203 283 287 169 169 112 124 202 206
MDPAT14 8 270 278 191 195 287 311 165 165 104 116 206 216
MDPAT15 8 266 298 175 203 291 295 169 177 100 104 208 232
MDPAT16 8 278 282 195 199 287 291 169 169 108 128 206 210
MDPAT17 8 278 282 187 219 287 307 161 169 104 104 202 206
MDPAT18 8 278 282 159 187 287 303 157 173 120 124 198 198
MDPAT20 8 270 290 191 215 279 291 173 173 104 108 206 226
MDPAT21 8 270 282 191 195 287 295 169 169 116 124 202 202
MDPAT22 8 290 302 187 203 279 291 161 169 124 128 202 210
MDPAT23 8 286 290 187 191 287 291 161 169 104 124 202 232
MDPAT26 8 286 298 191 195 291 307 161 169 108 124 198 202
MDPAT27 8 290 298 215 219 303 307 149 169 104 104 202 208
MDPAT28 8 282 282 191 207 287 291 165 173 116 120 202 210
MDPAT29 8 286 286 187 187 271 295 161 173 104 124 198 202
MDPAT30 8 282 286 195 195 307 315 157 161 108 132 204 210
MDPAT31 8 266 286 191 215 291 303 169 173 124 128 202 204
MDPAT34 8 286 290 187 191 279 295 161 169 104 124 192 202
MDPAT35 8 306 310 191 191 275 283 165 177 124 136 202 204
MDPAT37 8 286 286 187 191 291 291 169 169 108 128 198 202
MDPAT38 8 286 290 195 211 275 283 169 169 100 108 202 210
MDPAT39 8 286 290 179 187 275 287 169 173 128 140 202 222
MDPAT40 8 290 290 179 207 291 291 173 173 104 120 198 202
MDPAT41 8 286 314 195 203 275 291 169 169 108 124 198 202
MDPAT42 8 290 302 163 183 271 299 157 161 112 124 202 222
MDPAT43 8 290 306 179 211 283 283 161 173 128 140 202 206
MDPAT44 8 290 290 187 191 271 287 161 169 124 132 202 222
MDPAT45 8 286 286 179 187 291 295 169 177 108 128 202 208
MDPAT46 8 286 290 187 195 283 295 161 177 104 120 202 232
MDPAT47 8 286 290 195 195 271 299 169 169 104 108 204 214
MDPAT48 8 286 290 191 195 283 295 161 169 108 128 204 214
MDPAT49 8 286 290 187 215 291 291 161 169 104 120 202 204
MDPAT50 8 290 290 187 191 287 303 169 177 104 124 202 232
MDPAT51 8 286 290 179 187 279 279 169 173 108 120 198 206
MDPAT52 8 286 290 179 191 291 295 161 161 108 124 202 228
MDPAT53 8 286 286 187 199 295 299 161 169 108 128 202 210
MDPAT54 8 286 302 163 187 279 283 157 173 120 124 198 198
MDPAT55 8 290 302 179 191 267 291 161 177 108 124 206 230
MDPAT56 8 286 310 195 195 271 291 165 169 112 116 214 214
MDPAT57 8 286 298 195 199 287 307 161 169 116 124 206 232
MDPAT58 8 306 310 179 187 287 287 161 169 116 124 206 208
MDPAT59 8 286 290 179 195 291 299 169 173 108 128 192 202
MDPAT60 8 286 306 187 191 283 307 169 169 120 124 194 202
MDPAT61 8 290 290 195 219 271 283 169 173 124 124 202 226
MDPAT62 8 286 290 191 215 283 287 157 169 108 120 202 202
MDPAT63 8 290 290 195 215 279 283 169 173 132 136 198 198
NJ1 9 274 274 187 199 291 307 165 169 108 112 202 224
NJ2 9 294 318 183 199 287 307 173 177 124 136 202 230
NJ3 9 274 278 199 199 287 291 169 177 108 112 202 210
NJ4 9 294 298 187 199 287 291 149 169 128 136 202 202
NJ5 9 270 286 199 215 287 291 161 173 108 132 230 230
NJ6 9 282 302 183 195 299 307 177 181 108 132 202 208
NJ7 9 278 298 191 207 291 311 173 173 116 152 202 230
NJ8 9 274 310 199 199 287 307 177 177 108 112 202 234
NJ9 9 302 302 199 199 307 307 161 173 112 128 202 202
NJ10 9 274 278 187 195 291 291 169 177 112 128 228 230
NJ11 9 274 290 187 199 283 287 157 177 108 108 198 202
NJ13 9 274 290 175 191 287 291 161 181 112 132 202 202
NJ14 9 286 310 187 199 291 291 177 177 108 116 204 212
NJ15 9 286 286 187 195 287 291 161 181 124 124 222 230
NJ16 9 278 298 183 191 287 307 177 181 108 144 202 202
NJ17 9 286 302 195 195 287 291 165 169 108 128 200 228
NJ18 9 274 290 187 195 287 287 177 181 104 116 198 204
NJ19 9 302 310 187 187 291 295 177 181 104 104 224 232
NJ20 9 278 278 195 195 287 287 165 177 112 120 202 230
NJ21 9 270 278 183 219 287 291 177 181 128 128 230 230
NJ22 9 286 298 191 191 291 291 173 177 120 124 198 232
NJ23 9 270 282 187 195 291 307 173 177 116 120 228 230
NJ24 9 278 282 187 215 287 291 169 177 124 132 224 228
NJ25 9 278 278 187 199 287 287 161 161 104 116 202 232
NJ26 9 274 286 187 203 287 291 173 181 128 132 198 204
NJ27 9 282 314 183 191 283 283 161 169 108 132 210 210
NY29 10 282 282 187 203 287 315 177 181 128 132 202 230
NY45 10 282 290 187 187 291 299 169 173 104 112 202 208
NY53 10 298 298 195 195 291 299 169 173 104 132 214 218
NY56 10 278 298 195 195 291 311 169 169 104 112 228 228
NY57 10 278 286 195 199 291 311 169 173 116 116 230 234
NY63 10 278 298 195 199 291 295 169 169 124 136 202 212
NY65 10 -999 -999 195 195 287 291 169 173 108 116 202 212
NY6 10 278 298 187 203 291 311 169 169 104 104 214 214
NY10 10 278 290 187 191 287 291 177 177 108 112 202 210
NY12 10 302 306 191 191 291 311 169 169 120 132 202 202
NY13 10 298 306 187 195 291 311 169 177 104 120 230 230
NY66 10 278 278 187 195 287 295 165 169 120 128 -999 -999
NY71 10 286 290 191 195 295 311 169 169 104 112 210 228
NY23 10 278 278 195 195 287 311 169 181 108 132 202 214
NY24 10 294 314 195 195 287 291 169 169 112 128 202 226
NY54 10 278 286 187 195 311 311 169 177 108 116 228 230
NY60 10 278 278 183 187 295 311 173 173 104 120 200 230
NY42 10 270 270 183 199 287 287 169 169 104 112 210 210
NY27 10 278 282 187 191 287 291 173 177 104 132 202 212
NY32 10 278 286 199 199 287 287 169 169 104 136 230 230
NY44 10 306 306 187 195 287 291 169 177 104 124 230 230
FL3206 11 290 294 203 215 287 311 157 169 104 104 -999 -999
FL3207 11 290 322 215 227 295 323 149 149 104 108 232 232
FL3208 11 290 326 183 203 283 311 149 157 104 104 218 218
FL3210 11 302 310 183 195 291 307 169 169 104 104 218 218
FL3213 11 290 290 183 199 291 311 157 157 104 104 222 222
FL3214 11 278 290 191 199 291 315 157 157 104 104 -999 -999
FL3215 11 306 310 191 199 291 291 149 149 104 104 216 218
FL3216 11 298 314 195 203 291 291 149 157 104 104 216 216
FL3217 11 274 290 183 207 291 327 149 169 104 104 218 218
FL3218 11 274 290 203 203 311 311 149 157 104 108 218 218
FL3219 11 278 294 203 219 291 291 149 157 104 104 218 218
FL3220 11 274 306 199 203 303 311 157 169 104 104 218 218
TX3235 12 278 298 171 187 291 307 149 161 104 104 208 214
TX3236 12 274 294 179 183 291 307 161 161 112 116 206 210
TX3237 12 282 298 183 187 299 307 149 161 100 108 202 218
TX3238 12 298 298 183 199 291 295 153 161 104 124 206 206
TX3239 12 278 298 195 207 291 303 149 153 104 104 200 210
TX3240 12 286 298 171 207 299 307 153 165 104 112 206 206
TX3241 12 290 310 179 195 291 303 149 165 104 104 206 206
TX3242 12 278 310 187 187 291 291 161 165 104 124 214 218
TX3243 12 282 282 179 203 299 307 149 161 112 116 -999 -999
TX3244 12 298 302 203 207 291 299 153 157 100 104 206 214
TX3245 12 282 306 195 203 287 303 161 189 112 120 -999 -999
TX2723 12 286 298 195 199 299 299 165 165 104 112 206 206
TX2724 12 270 298 183 195 295 295 153 165 104 120 -999 -999
TX2725 12 282 298 179 207 287 299 153 161 112 116 206 206
