# Supplementary material for: Turtle soup, Prohibition, and the population genetic structure of Diamondback Terrapins (Malaclemys terrapin)
Source: PLoS One. 2017 Aug 9;12(8):e0181898. doi: 10.1371/journal.pone.0181898 (PMC5549917; doi:10.1371/journal.pone.0181898)
Supplement: S3 Text — BAYESASS input file. (TXT) [file pone.0181898.s005.txt]

ACE38 SC TerpSH1 282 298
ACE39 SC TerpSH1 286 294
ACE1 SC TerpSH1 266 266
ACE2 SC TerpSH1 274 290
ACE3 SC TerpSH1 274 278
ACE4 SC TerpSH1 290 294
ACE5 SC TerpSH1 266 266
ACE40 SC TerpSH1 286 290
ACE45 SC TerpSH1 290 290
ACE36 SC TerpSH1 278 282
ACE23 SC TerpSH1 282 294
ACE50 SC TerpSH1 278 294
ACE04 SC TerpSH1 270 282
ACE10 SC TerpSH1 258 282
ACEAM SC TerpSH1 290 290
ACEF1 SC TerpSH1 286 298
ACE30 SC TerpSH1 274 274
ACEM2 SC TerpSH1 282 282
ACEM3 SC TerpSH1 266 266
ACEF2 SC TerpSH1 278 318
A1 SC TerpSH1 274 274
A2 SC TerpSH1 290 310
A3 SC TerpSH1 278 314
A5 SC TerpSH1 270 310
A6 SC TerpSH1 290 310
A7 SC TerpSH1 254 302
A8 SC TerpSH1 282 290
A10 SC TerpSH1 270 278
A296 SC TerpSH1 282 286
A297 SC TerpSH1 266 290
A298 SC TerpSH1 282 298
A299 SC TerpSH1 274 278
A2911 SC TerpSH1 282 282
A2912 SC TerpSH1 286 290
A2913 SC TerpSH1 270 282
A291 SC TerpSH1 290 298
A292 SC TerpSH1 290 310
A293 SC TerpSH1 306 306
A294 SC TerpSH1 286 290
A295 SC TerpSH1 310 318
A2960 SC TerpSH1 286 286
A2970 SC TerpSH1 266 282
A2980 SC TerpSH1 278 282
A29120 SC TerpSH1 270 294
A1012 SC TerpSH1 270 294
A1013 SC TerpSH1 298 310
A1014 SC TerpSH1 270 286
A1015 SC TerpSH1 294 302
A1019 SC TerpSH1 270 306
A1016 SC TerpSH1 278 298
A1017 SC TerpSH1 274 282
A1018 SC TerpSH1 286 290
A1020 SC TerpSH1 294 306
A1021 SC TerpSH1 274 278
H14 SC TerpSH1 290 290
H15 SC TerpSH1 278 306
H17 SC TerpSH1 282 286
H18 SC TerpSH1 278 294
H19 SC TerpSH1 278 294
H20 SC TerpSH1 282 294
H21 SC TerpSH1 290 302
H22 SC TerpSH1 270 294
H23 SC TerpSH1 270 278
H24 SC TerpSH1 270 286
H26 SC TerpSH1 274 290
H27 SC TerpSH1 290 298
H28 SC TerpSH1 298 322
H29 SC TerpSH1 290 298
H01 SC TerpSH1 282 286
H02 SC TerpSH1 298 298
H2 SC TerpSH1 278 282
H3 SC TerpSH1 294 294
H4 SC TerpSH1 266 298
H5 SC TerpSH1 278 298
H6 SC TerpSH1 282 282
H13 SC TerpSH1 278 286
H12 SC TerpSH1 278 282
H11 SC TerpSH1 278 286
H8 SC TerpSH1 274 282
H7 SC TerpSH1 274 294
H60 SC TerpSH1 278 298
H240 SC TerpSH1 274 278
H210 SC TerpSH1 270 274
H180 SC TerpSH1 270 270
H80 SC TerpSH1 278 290
H9 SC TerpSH1 270 274
H600 SC TerpSH1 266 290
H30 SC TerpSH1 302 310
H40 SC TerpSH1 282 286
H50 SC TerpSH1 298 306
H6000 SC TerpSH1 290 294
H400 SC TerpSH1 290 306
H500 SC TerpSH1 294 298
H60000 SC TerpSH1 290 294
H70 SC TerpSH1 290 290
H800 SC TerpSH1 286 290
W01 SC TerpSH1 286 286
W02 SC TerpSH1 286 294
W03 SC TerpSH1 286 290
W04 SC TerpSH1 282 298
W6 SC TerpSH1 270 274
W5 SC TerpSH1 270 298
W60 SC TerpSH1 0 0
W7 SC TerpSH1 290 294
W8 SC TerpSH1 282 298
W9 SC TerpSH1 278 294
W10 SC TerpSH1 278 298
W11 SC TerpSH1 290 290
W12 SC TerpSH1 298 298
W13 SC TerpSH1 282 282
W14 SC TerpSH1 282 314
W40 SC TerpSH1 282 314
W50 SC TerpSH1 270 274
W600 SC TerpSH1 294 298
W2 SC TerpSH1 270 278
W3 SC TerpSH1 278 310
W4X SC TerpSH1 282 290
W2X SC TerpSH1 290 306
W3X SC TerpSH1 278 282
W3X1 SC TerpSH1 290 306
W1X SC TerpSH1 282 290
W1X1 SC TerpSH1 282 290
Co7 SC TerpSH1 270 270
Co9 SC TerpSH1 278 294
Co10 SC TerpSH1 286 290
Co11 SC TerpSH1 270 278
Co12 SC TerpSH1 286 286
Co13 SC TerpSH1 290 314
Co14 SC TerpSH1 274 282
Co15 SC TerpSH1 278 282
Co16 SC TerpSH1 270 294
Co17 SC TerpSH1 282 286
Co18 SC TerpSH1 270 286
Co19 SC TerpSH1 0 0
Co21 SC TerpSH1 282 290
Co23 SC TerpSH1 290 294
Co24 SC TerpSH1 278 302
Co25 SC TerpSH1 294 294
Co26 SC TerpSH1 294 294
Co27 SC TerpSH1 290 314
Co28 SC TerpSH1 282 290
Co30 SC TerpSH1 290 294
Co1X SC TerpSH1 274 282
Co3X SC TerpSH1 270 278
Co6X SC TerpSH1 270 290
Co10X SC TerpSH1 282 294
Co13X SC TerpSH1 298 298
Co5X SC TerpSH1 282 290
Co7X SC TerpSH1 258 258
Co8X SC TerpSH1 290 298
Cr1 SC TerpSH1 278 290
Cr2 SC TerpSH1 290 294
Cr3 SC TerpSH1 278 298
Cr4 SC TerpSH1 274 290
Cr5 SC TerpSH1 270 278
Cr6 SC TerpSH1 278 278
Cr7 SC TerpSH1 278 286
Cr8 SC TerpSH1 290 290
Cr9 SC TerpSH1 274 302
Cr10 SC TerpSH1 298 302
Cr11 SC TerpSH1 254 306
Cr12 SC TerpSH1 302 302
Cr13 SC TerpSH1 294 298
Cr14 SC TerpSH1 266 306
Cr15 SC TerpSH1 298 298
Cr16 SC TerpSH1 290 306
Cr17 SC TerpSH1 286 290
Cr18 SC TerpSH1 286 330
Cr19 SC TerpSH1 282 290
Cr20 SC TerpSH1 286 294
Cr21 SC TerpSH1 270 282
ACE38 SC TerpSH2 179 199
ACE39 SC TerpSH2 183 191
ACE1 SC TerpSH2 203 207
ACE2 SC TerpSH2 187 195
ACE3 SC TerpSH2 187 191
ACE4 SC TerpSH2 195 195
ACE5 SC TerpSH2 199 203
ACE40 SC TerpSH2 187 191
ACE45 SC TerpSH2 187 191
ACE36 SC TerpSH2 183 203
ACE23 SC TerpSH2 195 199
ACE50 SC TerpSH2 187 191
ACE04 SC TerpSH2 199 207
ACE10 SC TerpSH2 183 187
ACEAM SC TerpSH2 175 183
ACEF1 SC TerpSH2 167 175
ACE30 SC TerpSH2 179 183
ACEM2 SC TerpSH2 179 179
ACEM3 SC TerpSH2 175 175
ACEF2 SC TerpSH2 199 235
A1 SC TerpSH2 195 211
A2 SC TerpSH2 183 187
A3 SC TerpSH2 203 207
A5 SC TerpSH2 183 187
A6 SC TerpSH2 191 215
A7 SC TerpSH2 187 187
A8 SC TerpSH2 183 203
A10 SC TerpSH2 187 195
A296 SC TerpSH2 179 203
A297 SC TerpSH2 195 203
A298 SC TerpSH2 179 199
A299 SC TerpSH2 191 195
A2911 SC TerpSH2 187 207
A2912 SC TerpSH2 195 223
A2913 SC TerpSH2 175 215
A291 SC TerpSH2 187 199
A292 SC TerpSH2 187 191
A293 SC TerpSH2 191 191
A294 SC TerpSH2 191 195
A295 SC TerpSH2 183 199
A2960 SC TerpSH2 179 179
A2970 SC TerpSH2 183 187
A2980 SC TerpSH2 191 195
A29120 SC TerpSH2 179 199
A1012 SC TerpSH2 179 203
A1013 SC TerpSH2 187 195
A1014 SC TerpSH2 211 215
A1015 SC TerpSH2 195 195
A1019 SC TerpSH2 191 203
A1016 SC TerpSH2 183 191
A1017 SC TerpSH2 183 199
A1018 SC TerpSH2 195 199
A1020 SC TerpSH2 187 211
A1021 SC TerpSH2 187 191
H14 SC TerpSH2 191 195
H15 SC TerpSH2 191 199
H17 SC TerpSH2 187 195
H18 SC TerpSH2 183 199
H19 SC TerpSH2 187 195
H20 SC TerpSH2 187 199
H21 SC TerpSH2 179 215
H22 SC TerpSH2 199 199
H23 SC TerpSH2 187 207
H24 SC TerpSH2 187 195
H26 SC TerpSH2 183 199
H27 SC TerpSH2 187 195
H28 SC TerpSH2 179 195
H29 SC TerpSH2 191 203
H01 SC TerpSH2 187 195
H02 SC TerpSH2 183 195
H2 SC TerpSH2 183 211
H3 SC TerpSH2 191 195
H4 SC TerpSH2 183 191
H5 SC TerpSH2 187 199
H6 SC TerpSH2 187 191
H13 SC TerpSH2 179 191
H12 SC TerpSH2 183 195
H11 SC TerpSH2 179 191
H8 SC TerpSH2 187 187
H7 SC TerpSH2 191 215
H60 SC TerpSH2 195 199
H240 SC TerpSH2 179 215
H210 SC TerpSH2 187 207
H180 SC TerpSH2 187 199
H80 SC TerpSH2 183 191
H9 SC TerpSH2 183 195
H600 SC TerpSH2 187 203
H30 SC TerpSH2 195 215
H40 SC TerpSH2 195 215
H50 SC TerpSH2 195 195
H6000 SC TerpSH2 187 195
H400 SC TerpSH2 195 211
H500 SC TerpSH2 195 199
H60000 SC TerpSH2 183 187
H70 SC TerpSH2 191 199
H800 SC TerpSH2 207 215
W01 SC TerpSH2 199 211
W02 SC TerpSH2 187 187
W03 SC TerpSH2 215 223
W04 SC TerpSH2 199 207
W6 SC TerpSH2 187 195
W5 SC TerpSH2 183 195
W60 SC TerpSH2 187 199
W7 SC TerpSH2 187 191
W8 SC TerpSH2 183 191
W9 SC TerpSH2 179 207
W10 SC TerpSH2 183 191
W11 SC TerpSH2 191 235
W12 SC TerpSH2 183 195
W13 SC TerpSH2 183 195
W14 SC TerpSH2 187 199
W40 SC TerpSH2 215 235
W50 SC TerpSH2 179 215
W600 SC TerpSH2 187 199
W2 SC TerpSH2 187 199
W3 SC TerpSH2 191 199
W4X SC TerpSH2 179 195
W2X SC TerpSH2 183 195
W3X SC TerpSH2 183 199
W3X1 SC TerpSH2 183 183
W1X SC TerpSH2 183 195
W1X1 SC TerpSH2 183 199
Co7 SC TerpSH2 187 191
Co9 SC TerpSH2 179 191
Co10 SC TerpSH2 187 195
Co11 SC TerpSH2 179 187
Co12 SC TerpSH2 191 199
Co13 SC TerpSH2 187 191
Co14 SC TerpSH2 199 215
Co15 SC TerpSH2 195 203
Co16 SC TerpSH2 183 195
Co17 SC TerpSH2 179 203
Co18 SC TerpSH2 187 219
Co19 SC TerpSH2 179 191
Co21 SC TerpSH2 179 183
Co23 SC TerpSH2 187 191
Co24 SC TerpSH2 187 207
Co25 SC TerpSH2 187 199
Co26 SC TerpSH2 175 191
Co27 SC TerpSH2 187 199
Co28 SC TerpSH2 187 211
Co30 SC TerpSH2 195 199
Co1X SC TerpSH2 179 191
Co3X SC TerpSH2 199 207
Co6X SC TerpSH2 195 199
Co10X SC TerpSH2 187 195
Co13X SC TerpSH2 179 195
Co5X SC TerpSH2 187 191
Co7X SC TerpSH2 183 215
Co8X SC TerpSH2 191 207
Cr1 SC TerpSH2 187 215
Cr2 SC TerpSH2 195 203
Cr3 SC TerpSH2 187 199
Cr4 SC TerpSH2 183 199
Cr5 SC TerpSH2 179 187
Cr6 SC TerpSH2 195 207
Cr7 SC TerpSH2 175 203
Cr8 SC TerpSH2 187 199
Cr9 SC TerpSH2 175 175
Cr10 SC TerpSH2 183 207
Cr11 SC TerpSH2 203 207
Cr12 SC TerpSH2 179 207
Cr13 SC TerpSH2 191 207
Cr14 SC TerpSH2 203 207
Cr15 SC TerpSH2 187 199
Cr16 SC TerpSH2 203 227
Cr17 SC TerpSH2 199 207
Cr18 SC TerpSH2 179 191
Cr19 SC TerpSH2 187 191
Cr20 SC TerpSH2 187 207
Cr21 SC TerpSH2 179 191
ACE38 SC TerpSH3 287 307
ACE39 SC TerpSH3 303 311
ACE1 SC TerpSH3 287 287
ACE2 SC TerpSH3 287 287
ACE3 SC TerpSH3 303 307
ACE4 SC TerpSH3 287 287
ACE5 SC TerpSH3 287 287
ACE40 SC TerpSH3 283 287
ACE45 SC TerpSH3 287 303
ACE36 SC TerpSH3 287 303
ACE23 SC TerpSH3 287 295
ACE50 SC TerpSH3 287 295
ACE04 SC TerpSH3 287 295
ACE10 SC TerpSH3 287 295
ACEAM SC TerpSH3 287 287
ACEF1 SC TerpSH3 295 307
ACE30 SC TerpSH3 291 303
ACEM2 SC TerpSH3 287 287
ACEM3 SC TerpSH3 295 299
ACEF2 SC TerpSH3 287 295
A1 SC TerpSH3 295 307
A2 SC TerpSH3 299 303
A3 SC TerpSH3 287 287
A5 SC TerpSH3 287 303
A6 SC TerpSH3 291 307
A7 SC TerpSH3 295 307
A8 SC TerpSH3 287 291
A10 SC TerpSH3 287 291
A296 SC TerpSH3 291 307
A297 SC TerpSH3 287 295
A298 SC TerpSH3 291 299
A299 SC TerpSH3 291 291
A2911 SC TerpSH3 291 295
A2912 SC TerpSH3 287 307
A2913 SC TerpSH3 287 299
A291 SC TerpSH3 287 287
A292 SC TerpSH3 287 295
A293 SC TerpSH3 295 295
A294 SC TerpSH3 295 315
A295 SC TerpSH3 287 299
A2960 SC TerpSH3 287 303
A2970 SC TerpSH3 311 311
A2980 SC TerpSH3 307 311
A29120 SC TerpSH3 291 299
A1012 SC TerpSH3 287 303
A1013 SC TerpSH3 291 295
A1014 SC TerpSH3 287 303
A1015 SC TerpSH3 287 311
A1019 SC TerpSH3 287 291
A1016 SC TerpSH3 287 287
A1017 SC TerpSH3 287 291
A1018 SC TerpSH3 287 307
A1020 SC TerpSH3 287 287
A1021 SC TerpSH3 287 287
H14 SC TerpSH3 299 303
H15 SC TerpSH3 287 287
H17 SC TerpSH3 287 287
H18 SC TerpSH3 283 287
H19 SC TerpSH3 287 287
H20 SC TerpSH3 287 287
H21 SC TerpSH3 291 303
H22 SC TerpSH3 287 291
H23 SC TerpSH3 287 287
H24 SC TerpSH3 291 307
H26 SC TerpSH3 299 311
H27 SC TerpSH3 295 307
H28 SC TerpSH3 287 295
H29 SC TerpSH3 287 295
H01 SC TerpSH3 287 291
H02 SC TerpSH3 291 311
H2 SC TerpSH3 287 291
H3 SC TerpSH3 287 307
H4 SC TerpSH3 287 295
H5 SC TerpSH3 295 311
H6 SC TerpSH3 287 307
H13 SC TerpSH3 287 307
H12 SC TerpSH3 287 299
H11 SC TerpSH3 287 291
H8 SC TerpSH3 291 307
H7 SC TerpSH3 295 303
H60 SC TerpSH3 287 291
H240 SC TerpSH3 287 311
H210 SC TerpSH3 283 283
H180 SC TerpSH3 287 311
H80 SC TerpSH3 283 291
H9 SC TerpSH3 287 295
H600 SC TerpSH3 287 299
H30 SC TerpSH3 287 291
H40 SC TerpSH3 287 287
H50 SC TerpSH3 287 307
H6000 SC TerpSH3 295 311
H400 SC TerpSH3 287 311
H500 SC TerpSH3 287 291
H60000 SC TerpSH3 287 299
H70 SC TerpSH3 287 303
H800 SC TerpSH3 287 291
W01 SC TerpSH3 287 287
W02 SC TerpSH3 287 287
W03 SC TerpSH3 287 287
W04 SC TerpSH3 287 299
W6 SC TerpSH3 287 287
W5 SC TerpSH3 287 311
W60 SC TerpSH3 283 311
W7 SC TerpSH3 287 295
W8 SC TerpSH3 287 291
W9 SC TerpSH3 287 287
W10 SC TerpSH3 303 307
W11 SC TerpSH3 287 287
W12 SC TerpSH3 287 307
W13 SC TerpSH3 287 295
W14 SC TerpSH3 287 303
W40 SC TerpSH3 287 291
W50 SC TerpSH3 291 291
W600 SC TerpSH3 287 307
W2 SC TerpSH3 287 303
W3 SC TerpSH3 283 291
W4X SC TerpSH3 287 299
W2X SC TerpSH3 295 307
W3X SC TerpSH3 295 299
W3X1 SC TerpSH3 295 307
W1X SC TerpSH3 295 295
W1X1 SC TerpSH3 291 295
Co7 SC TerpSH3 287 291
Co9 SC TerpSH3 291 291
Co10 SC TerpSH3 291 307
Co11 SC TerpSH3 287 295
Co12 SC TerpSH3 291 303
Co13 SC TerpSH3 291 303
Co14 SC TerpSH3 287 291
Co15 SC TerpSH3 283 291
Co16 SC TerpSH3 287 287
Co17 SC TerpSH3 287 287
Co18 SC TerpSH3 287 311
Co19 SC TerpSH3 287 287
Co21 SC TerpSH3 287 311
Co23 SC TerpSH3 287 307
Co24 SC TerpSH3 287 287
Co25 SC TerpSH3 287 291
Co26 SC TerpSH3 287 287
Co27 SC TerpSH3 287 307
Co28 SC TerpSH3 299 307
Co30 SC TerpSH3 307 307
Co1X SC TerpSH3 287 311
Co3X SC TerpSH3 287 299
Co6X SC TerpSH3 283 291
Co10X SC TerpSH3 287 291
Co13X SC TerpSH3 287 307
Co5X SC TerpSH3 287 287
Co7X SC TerpSH3 287 295
Co8X SC TerpSH3 283 307
Cr1 SC TerpSH3 287 295
Cr2 SC TerpSH3 287 295
Cr3 SC TerpSH3 299 303
Cr4 SC TerpSH3 283 287
Cr5 SC TerpSH3 287 303
Cr6 SC TerpSH3 287 311
Cr7 SC TerpSH3 303 303
Cr8 SC TerpSH3 287 303
Cr9 SC TerpSH3 291 307
Cr10 SC TerpSH3 287 307
Cr11 SC TerpSH3 295 303
Cr12 SC TerpSH3 287 291
Cr13 SC TerpSH3 287 307
Cr14 SC TerpSH3 287 287
Cr15 SC TerpSH3 287 291
Cr16 SC TerpSH3 291 291
Cr17 SC TerpSH3 287 291
Cr18 SC TerpSH3 291 307
Cr19 SC TerpSH3 287 291
Cr20 SC TerpSH3 287 299
Cr21 SC TerpSH3 291 307
ACE38 SC TerpSH5 177 181
ACE39 SC TerpSH5 173 177
ACE1 SC TerpSH5 161 169
ACE2 SC TerpSH5 161 169
ACE3 SC TerpSH5 169 169
ACE4 SC TerpSH5 165 173
ACE5 SC TerpSH5 161 169
ACE40 SC TerpSH5 161 169
ACE45 SC TerpSH5 161 173
ACE36 SC TerpSH5 161 169
ACE23 SC TerpSH5 165 169
ACE50 SC TerpSH5 169 173
ACE04 SC TerpSH5 161 173
ACE10 SC TerpSH5 157 157
ACEAM SC TerpSH5 157 161
ACEF1 SC TerpSH5 169 177
ACE30 SC TerpSH5 161 165
ACEM2 SC TerpSH5 165 165
ACEM3 SC TerpSH5 173 177
ACEF2 SC TerpSH5 161 177
A1 SC TerpSH5 153 181
A2 SC TerpSH5 157 173
A3 SC TerpSH5 161 173
A5 SC TerpSH5 161 169
A6 SC TerpSH5 161 165
A7 SC TerpSH5 161 177
A8 SC TerpSH5 161 169
A10 SC TerpSH5 165 173
A296 SC TerpSH5 177 177
A297 SC TerpSH5 157 157
A298 SC TerpSH5 157 177
A299 SC TerpSH5 161 173
A2911 SC TerpSH5 169 173
A2912 SC TerpSH5 165 173
A2913 SC TerpSH5 173 181
A291 SC TerpSH5 161 173
A292 SC TerpSH5 157 169
A293 SC TerpSH5 161 177
A294 SC TerpSH5 177 177
A295 SC TerpSH5 165 169
A2960 SC TerpSH5 165 165
A2970 SC TerpSH5 157 161
A2980 SC TerpSH5 161 165
A29120 SC TerpSH5 165 173
A1012 SC TerpSH5 153 157
A1013 SC TerpSH5 161 161
A1014 SC TerpSH5 161 173
A1015 SC TerpSH5 157 165
A1019 SC TerpSH5 157 173
A1016 SC TerpSH5 161 177
A1017 SC TerpSH5 173 177
A1018 SC TerpSH5 161 169
A1020 SC TerpSH5 169 173
A1021 SC TerpSH5 169 177
H14 SC TerpSH5 177 177
H15 SC TerpSH5 161 173
H17 SC TerpSH5 161 177
H18 SC TerpSH5 157 173
H19 SC TerpSH5 165 165
H20 SC TerpSH5 157 169
H21 SC TerpSH5 161 165
H22 SC TerpSH5 157 161
H23 SC TerpSH5 161 165
H24 SC TerpSH5 153 161
H26 SC TerpSH5 161 177
H27 SC TerpSH5 157 169
H28 SC TerpSH5 161 173
H29 SC TerpSH5 157 177
H01 SC TerpSH5 157 185
H02 SC TerpSH5 169 169
H2 SC TerpSH5 161 177
H3 SC TerpSH5 157 169
H4 SC TerpSH5 161 161
H5 SC TerpSH5 161 161
H6 SC TerpSH5 161 165
H13 SC TerpSH5 169 177
H12 SC TerpSH5 169 177
H11 SC TerpSH5 169 181
H8 SC TerpSH5 157 169
H7 SC TerpSH5 157 173
H60 SC TerpSH5 161 181
H240 SC TerpSH5 157 157
H210 SC TerpSH5 165 181
H180 SC TerpSH5 157 161
H80 SC TerpSH5 165 169
H9 SC TerpSH5 161 173
H600 SC TerpSH5 169 177
H30 SC TerpSH5 165 169
H40 SC TerpSH5 0 0
H50 SC TerpSH5 173 177
H6000 SC TerpSH5 161 169
H400 SC TerpSH5 157 161
H500 SC TerpSH5 165 165
H60000 SC TerpSH5 169 173
H70 SC TerpSH5 181 185
H800 SC TerpSH5 157 161
W01 SC TerpSH5 169 169
W02 SC TerpSH5 169 177
W03 SC TerpSH5 161 173
W04 SC TerpSH5 169 169
W6 SC TerpSH5 177 181
W5 SC TerpSH5 165 169
W60 SC TerpSH5 157 161
W7 SC TerpSH5 157 173
W8 SC TerpSH5 161 169
W9 SC TerpSH5 169 173
W10 SC TerpSH5 161 189
W11 SC TerpSH5 165 169
W12 SC TerpSH5 169 173
W13 SC TerpSH5 169 177
W14 SC TerpSH5 157 161
W40 SC TerpSH5 161 177
W50 SC TerpSH5 169 173
W600 SC TerpSH5 161 169
W2 SC TerpSH5 153 161
W3 SC TerpSH5 157 169
W4X SC TerpSH5 169 173
W2X SC TerpSH5 161 165
W3X SC TerpSH5 161 169
W3X1 SC TerpSH5 153 169
W1X SC TerpSH5 173 181
W1X1 SC TerpSH5 169 173
Co7 SC TerpSH5 173 181
Co9 SC TerpSH5 161 161
Co10 SC TerpSH5 161 165
Co11 SC TerpSH5 165 181
Co12 SC TerpSH5 165 169
Co13 SC TerpSH5 169 177
Co14 SC TerpSH5 165 173
Co15 SC TerpSH5 161 169
Co16 SC TerpSH5 157 161
Co17 SC TerpSH5 153 169
Co18 SC TerpSH5 165 181
Co19 SC TerpSH5 157 177
Co21 SC TerpSH5 169 177
Co23 SC TerpSH5 165 177
Co24 SC TerpSH5 165 169
Co25 SC TerpSH5 173 177
Co26 SC TerpSH5 157 161
Co27 SC TerpSH5 173 177
Co28 SC TerpSH5 161 161
Co30 SC TerpSH5 161 165
Co1X SC TerpSH5 169 169
Co3X SC TerpSH5 165 185
Co6X SC TerpSH5 165 169
Co10X SC TerpSH5 157 169
Co13X SC TerpSH5 169 173
Co5X SC TerpSH5 161 165
Co7X SC TerpSH5 161 161
Co8X SC TerpSH5 157 157
Cr1 SC TerpSH5 161 177
Cr2 SC TerpSH5 165 185
Cr3 SC TerpSH5 161 173
Cr4 SC TerpSH5 157 189
Cr5 SC TerpSH5 165 169
Cr6 SC TerpSH5 161 173
Cr7 SC TerpSH5 157 161
Cr8 SC TerpSH5 157 165
Cr9 SC TerpSH5 157 165
Cr10 SC TerpSH5 161 169
Cr11 SC TerpSH5 157 169
Cr12 SC TerpSH5 161 169
Cr13 SC TerpSH5 169 177
Cr14 SC TerpSH5 161 165
Cr15 SC TerpSH5 161 161
Cr16 SC TerpSH5 161 169
Cr17 SC TerpSH5 157 165
Cr18 SC TerpSH5 165 169
Cr19 SC TerpSH5 161 173
Cr20 SC TerpSH5 161 169
Cr21 SC TerpSH5 169 169
ACE38 SC TerpSH7 108 128
ACE39 SC TerpSH7 108 112
ACE1 SC TerpSH7 104 128
ACE2 SC TerpSH7 100 116
ACE3 SC TerpSH7 104 108
ACE4 SC TerpSH7 120 120
ACE5 SC TerpSH7 104 116
ACE40 SC TerpSH7 108 112
ACE45 SC TerpSH7 108 128
ACE36 SC TerpSH7 96 112
ACE23 SC TerpSH7 108 132
ACE50 SC TerpSH7 112 112
ACE04 SC TerpSH7 116 120
ACE10 SC TerpSH7 108 132
ACEAM SC TerpSH7 112 124
ACEF1 SC TerpSH7 124 136
ACE30 SC TerpSH7 104 112
ACEM2 SC TerpSH7 108 116
ACEM3 SC TerpSH7 108 112
ACEF2 SC TerpSH7 100 112
A1 SC TerpSH7 116 120
A2 SC TerpSH7 104 108
A3 SC TerpSH7 120 128
A5 SC TerpSH7 104 128
A6 SC TerpSH7 104 120
A7 SC TerpSH7 112 124
A8 SC TerpSH7 116 120
A10 SC TerpSH7 116 120
A296 SC TerpSH7 108 108
A297 SC TerpSH7 112 120
A298 SC TerpSH7 112 116
A299 SC TerpSH7 104 108
A2911 SC TerpSH7 108 112
A2912 SC TerpSH7 108 136
A2913 SC TerpSH7 100 108
A291 SC TerpSH7 104 120
A292 SC TerpSH7 124 124
A293 SC TerpSH7 128 132
A294 SC TerpSH7 112 112
A295 SC TerpSH7 108 108
A2960 SC TerpSH7 100 112
A2970 SC TerpSH7 116 116
A2980 SC TerpSH7 104 104
A29120 SC TerpSH7 104 120
A1012 SC TerpSH7 108 112
A1013 SC TerpSH7 116 128
A1014 SC TerpSH7 112 112
A1015 SC TerpSH7 112 112
A1019 SC TerpSH7 108 124
A1016 SC TerpSH7 104 120
A1017 SC TerpSH7 124 128
A1018 SC TerpSH7 104 112
A1020 SC TerpSH7 112 116
A1021 SC TerpSH7 104 112
H14 SC TerpSH7 104 108
H15 SC TerpSH7 112 112
H17 SC TerpSH7 112 120
H18 SC TerpSH7 104 112
H19 SC TerpSH7 124 132
H20 SC TerpSH7 128 140
H21 SC TerpSH7 112 128
H22 SC TerpSH7 120 124
H23 SC TerpSH7 104 112
H24 SC TerpSH7 104 112
H26 SC TerpSH7 104 120
H27 SC TerpSH7 104 104
H28 SC TerpSH7 104 104
H29 SC TerpSH7 120 120
H01 SC TerpSH7 100 108
H02 SC TerpSH7 104 108
H2 SC TerpSH7 104 108
H3 SC TerpSH7 108 144
H4 SC TerpSH7 124 152
H5 SC TerpSH7 124 136
H6 SC TerpSH7 112 124
H13 SC TerpSH7 108 124
H12 SC TerpSH7 124 128
H11 SC TerpSH7 112 128
H8 SC TerpSH7 116 128
H7 SC TerpSH7 120 120
H60 SC TerpSH7 112 120
H240 SC TerpSH7 116 120
H210 SC TerpSH7 104 112
H180 SC TerpSH7 100 124
H80 SC TerpSH7 116 124
H9 SC TerpSH7 108 124
H600 SC TerpSH7 104 104
H30 SC TerpSH7 100 120
H40 SC TerpSH7 112 116
H50 SC TerpSH7 104 124
H6000 SC TerpSH7 104 108
H400 SC TerpSH7 104 120
H500 SC TerpSH7 100 116
H60000 SC TerpSH7 104 108
H70 SC TerpSH7 112 116
H800 SC TerpSH7 108 120
W01 SC TerpSH7 108 120
W02 SC TerpSH7 128 144
W03 SC TerpSH7 124 132
W04 SC TerpSH7 124 128
W6 SC TerpSH7 112 120
W5 SC TerpSH7 104 104
W60 SC TerpSH7 128 128
W7 SC TerpSH7 108 116
W8 SC TerpSH7 100 124
W9 SC TerpSH7 112 116
W10 SC TerpSH7 104 116
W11 SC TerpSH7 100 100
W12 SC TerpSH7 120 128
W13 SC TerpSH7 104 116
W14 SC TerpSH7 104 120
W40 SC TerpSH7 124 124
W50 SC TerpSH7 96 104
W600 SC TerpSH7 116 124
W2 SC TerpSH7 104 116
W3 SC TerpSH7 104 128
W4X SC TerpSH7 104 116
W2X SC TerpSH7 100 116
W3X SC TerpSH7 108 120
W3X1 SC TerpSH7 124 128
W1X SC TerpSH7 104 124
W1X1 SC TerpSH7 104 124
Co7 SC TerpSH7 112 116
Co9 SC TerpSH7 104 108
Co10 SC TerpSH7 108 108
Co11 SC TerpSH7 104 116
Co12 SC TerpSH7 104 120
Co13 SC TerpSH7 112 120
Co14 SC TerpSH7 108 116
Co15 SC TerpSH7 100 104
Co16 SC TerpSH7 100 100
Co17 SC TerpSH7 112 116
Co18 SC TerpSH7 116 116
Co19 SC TerpSH7 120 144
Co21 SC TerpSH7 100 120
Co23 SC TerpSH7 108 116
Co24 SC TerpSH7 104 112
Co25 SC TerpSH7 104 108
Co26 SC TerpSH7 100 116
Co27 SC TerpSH7 108 124
Co28 SC TerpSH7 120 120
Co30 SC TerpSH7 108 128
Co1X SC TerpSH7 104 120
Co3X SC TerpSH7 108 116
Co6X SC TerpSH7 120 132
Co10X SC TerpSH7 108 116
Co13X SC TerpSH7 104 124
Co5X SC TerpSH7 116 128
Co7X SC TerpSH7 124 124
Co8X SC TerpSH7 104 120
Cr1 SC TerpSH7 100 104
Cr2 SC TerpSH7 108 112
Cr3 SC TerpSH7 104 104
Cr4 SC TerpSH7 100 100
Cr5 SC TerpSH7 108 112
Cr6 SC TerpSH7 112 124
Cr7 SC TerpSH7 108 116
Cr8 SC TerpSH7 116 116
Cr9 SC TerpSH7 108 124
Cr10 SC TerpSH7 112 132
Cr11 SC TerpSH7 108 112
Cr12 SC TerpSH7 104 108
Cr13 SC TerpSH7 100 104
Cr14 SC TerpSH7 124 136
Cr15 SC TerpSH7 96 108
Cr16 SC TerpSH7 116 128
Cr17 SC TerpSH7 108 124
Cr18 SC TerpSH7 116 116
Cr19 SC TerpSH7 112 116
Cr20 SC TerpSH7 100 128
Cr21 SC TerpSH7 104 108
ACE38 SC TerpSH8 206 206
ACE39 SC TerpSH8 208 224
ACE1 SC TerpSH8 202 202
ACE2 SC TerpSH8 198 202
ACE3 SC TerpSH8 200 202
ACE4 SC TerpSH8 202 218
ACE5 SC TerpSH8 202 202
ACE40 SC TerpSH8 194 206
ACE45 SC TerpSH8 204 218
ACE36 SC TerpSH8 196 198
ACE23 SC TerpSH8 194 204
ACE50 SC TerpSH8 208 226
ACE04 SC TerpSH8 204 212
ACE10 SC TerpSH8 202 204
ACEAM SC TerpSH8 200 206
ACEF1 SC TerpSH8 198 202
ACE30 SC TerpSH8 204 206
ACEM2 SC TerpSH8 198 198
ACEM3 SC TerpSH8 202 204
ACEF2 SC TerpSH8 216 218
A1 SC TerpSH8 194 204
A2 SC TerpSH8 204 210
A3 SC TerpSH8 194 202
A5 SC TerpSH8 198 220
A6 SC TerpSH8 204 212
A7 SC TerpSH8 202 210
A8 SC TerpSH8 198 204
A10 SC TerpSH8 204 206
A296 SC TerpSH8 198 234
A297 SC TerpSH8 198 202
A298 SC TerpSH8 202 212
A299 SC TerpSH8 198 208
A2911 SC TerpSH8 198 200
A2912 SC TerpSH8 198 198
A2913 SC TerpSH8 198 198
A291 SC TerpSH8 202 202
A292 SC TerpSH8 214 216
A293 SC TerpSH8 198 200
A294 SC TerpSH8 200 206
A295 SC TerpSH8 198 216
A2960 SC TerpSH8 202 216
A2970 SC TerpSH8 198 212
A2980 SC TerpSH8 204 226
A29120 SC TerpSH8 202 202
A1012 SC TerpSH8 198 200
A1013 SC TerpSH8 198 198
A1014 SC TerpSH8 202 216
A1015 SC TerpSH8 206 224
A1019 SC TerpSH8 198 208
A1016 SC TerpSH8 200 218
A1017 SC TerpSH8 198 220
A1018 SC TerpSH8 202 208
A1020 SC TerpSH8 204 228
A1021 SC TerpSH8 206 236
H14 SC TerpSH8 212 214
H15 SC TerpSH8 204 210
H17 SC TerpSH8 198 198
H18 SC TerpSH8 194 210
H19 SC TerpSH8 214 218
H20 SC TerpSH8 200 202
H21 SC TerpSH8 204 230
H22 SC TerpSH8 210 214
H23 SC TerpSH8 202 208
H24 SC TerpSH8 198 214
H26 SC TerpSH8 214 216
H27 SC TerpSH8 198 200
H28 SC TerpSH8 196 216
H29 SC TerpSH8 198 204
H01 SC TerpSH8 204 206
H02 SC TerpSH8 204 204
H2 SC TerpSH8 206 212
H3 SC TerpSH8 198 200
H4 SC TerpSH8 198 218
H5 SC TerpSH8 200 208
H6 SC TerpSH8 198 204
H13 SC TerpSH8 202 202
H12 SC TerpSH8 204 206
H11 SC TerpSH8 202 206
H8 SC TerpSH8 202 202
H7 SC TerpSH8 202 208
H60 SC TerpSH8 202 206
H240 SC TerpSH8 0 0
H210 SC TerpSH8 200 200
H180 SC TerpSH8 204 224
H80 SC TerpSH8 202 202
H9 SC TerpSH8 198 230
H600 SC TerpSH8 198 202
H30 SC TerpSH8 198 198
H40 SC TerpSH8 200 212
H50 SC TerpSH8 194 194
H6000 SC TerpSH8 200 212
H400 SC TerpSH8 202 202
H500 SC TerpSH8 200 210
H60000 SC TerpSH8 198 206
H70 SC TerpSH8 198 200
H800 SC TerpSH8 200 200
W01 SC TerpSH8 204 210
W02 SC TerpSH8 200 212
W03 SC TerpSH8 200 204
W04 SC TerpSH8 202 202
W6 SC TerpSH8 196 216
W5 SC TerpSH8 198 224
W60 SC TerpSH8 200 200
W7 SC TerpSH8 212 214
W8 SC TerpSH8 202 216
W9 SC TerpSH8 202 202
W10 SC TerpSH8 212 214
W11 SC TerpSH8 204 204
W12 SC TerpSH8 198 200
W13 SC TerpSH8 198 208
W14 SC TerpSH8 212 224
W40 SC TerpSH8 196 206
W50 SC TerpSH8 200 204
W600 SC TerpSH8 196 206
W2 SC TerpSH8 200 204
W3 SC TerpSH8 198 218
W4X SC TerpSH8 196 206
W2X SC TerpSH8 194 202
W3X SC TerpSH8 204 210
W3X1 SC TerpSH8 198 202
W1X SC TerpSH8 202 208
W1X1 SC TerpSH8 194 216
Co7 SC TerpSH8 192 198
Co9 SC TerpSH8 204 204
Co10 SC TerpSH8 198 212
Co11 SC TerpSH8 198 210
Co12 SC TerpSH8 206 220
Co13 SC TerpSH8 202 204
Co14 SC TerpSH8 196 202
Co15 SC TerpSH8 202 204
Co16 SC TerpSH8 198 200
Co17 SC TerpSH8 196 208
Co18 SC TerpSH8 206 230
Co19 SC TerpSH8 200 208
Co21 SC TerpSH8 200 204
Co23 SC TerpSH8 224 226
Co24 SC TerpSH8 200 200
Co25 SC TerpSH8 204 204
Co26 SC TerpSH8 216 236
Co27 SC TerpSH8 200 202
Co28 SC TerpSH8 204 216
Co30 SC TerpSH8 204 214
Co1X SC TerpSH8 196 218
Co3X SC TerpSH8 204 208
Co6X SC TerpSH8 206 208
Co10X SC TerpSH8 206 208
Co13X SC TerpSH8 198 200
Co5X SC TerpSH8 202 212
Co7X SC TerpSH8 200 218
Co8X SC TerpSH8 194 224
Cr1 SC TerpSH8 208 226
Cr2 SC TerpSH8 202 220
Cr3 SC TerpSH8 198 208
Cr4 SC TerpSH8 210 216
Cr5 SC TerpSH8 194 206
Cr6 SC TerpSH8 198 200
Cr7 SC TerpSH8 202 212
Cr8 SC TerpSH8 202 206
Cr9 SC TerpSH8 204 204
Cr10 SC TerpSH8 198 220
Cr11 SC TerpSH8 194 202
Cr12 SC TerpSH8 206 206
Cr13 SC TerpSH8 198 206
Cr14 SC TerpSH8 198 202
Cr15 SC TerpSH8 202 214
Cr16 SC TerpSH8 198 200
Cr17 SC TerpSH8 200 206
Cr18 SC TerpSH8 210 216
Cr19 SC TerpSH8 198 208
Cr20 SC TerpSH8 202 206
Cr21 SC TerpSH8 198 202
MDPAT1 MD TerpSH1 274 306
MDPAT2 MD TerpSH1 282 290
MDPAT3 MD TerpSH1 274 294
MDPAT4 MD TerpSH1 282 286
MDPAT5 MD TerpSH1 290 290
MDPAT7 MD TerpSH1 286 294
MDPAT8 MD TerpSH1 286 294
MDPAT9 MD TerpSH1 290 290
MDPAT10 MD TerpSH1 274 282
MDPAT11 MD TerpSH1 282 290
MDPAT12 MD TerpSH1 286 286
MDPAT13 MD TerpSH1 270 290
MDPAT14 MD TerpSH1 270 278
MDPAT15 MD TerpSH1 266 298
MDPAT16 MD TerpSH1 278 282
MDPAT17 MD TerpSH1 278 282
MDPAT18 MD TerpSH1 278 282
MDPAT20 MD TerpSH1 270 290
MDPAT21 MD TerpSH1 270 282
MDPAT22 MD TerpSH1 290 302
MDPAT23 MD TerpSH1 286 290
MDPAT26 MD TerpSH1 286 298
MDPAT27 MD TerpSH1 290 298
MDPAT28 MD TerpSH1 282 282
MDPAT29 MD TerpSH1 286 286
MDPAT30 MD TerpSH1 282 286
MDPAT31 MD TerpSH1 266 286
MDPAT34 MD TerpSH1 286 290
MDPAT35 MD TerpSH1 306 310
MDPAT37 MD TerpSH1 286 286
MDPAT38 MD TerpSH1 286 290
MDPAT39 MD TerpSH1 286 290
MDPAT40 MD TerpSH1 290 290
MDPAT41 MD TerpSH1 286 314
MDPAT42 MD TerpSH1 290 302
MDPAT43 MD TerpSH1 290 306
MDPAT44 MD TerpSH1 290 290
MDPAT45 MD TerpSH1 286 286
MDPAT46 MD TerpSH1 286 290
MDPAT47 MD TerpSH1 286 290
MDPAT48 MD TerpSH1 286 290
MDPAT49 MD TerpSH1 286 290
MDPAT50 MD TerpSH1 290 290
MDPAT51 MD TerpSH1 286 290
MDPAT52 MD TerpSH1 286 290
MDPAT53 MD TerpSH1 286 286
MDPAT54 MD TerpSH1 286 302
MDPAT55 MD TerpSH1 290 302
MDPAT56 MD TerpSH1 286 310
MDPAT57 MD TerpSH1 286 298
MDPAT58 MD TerpSH1 306 310
MDPAT59 MD TerpSH1 286 290
MDPAT60 MD TerpSH1 286 306
MDPAT61 MD TerpSH1 290 290
MDPAT62 MD TerpSH1 286 290
MDPAT63 MD TerpSH1 290 290
MDPAT1 MD TerpSH2 187 195
MDPAT2 MD TerpSH2 195 195
MDPAT3 MD TerpSH2 179 211
MDPAT4 MD TerpSH2 191 195
MDPAT5 MD TerpSH2 187 191
MDPAT7 MD TerpSH2 187 191
MDPAT8 MD TerpSH2 195 235
MDPAT9 MD TerpSH2 191 195
MDPAT10 MD TerpSH2 163 195
MDPAT11 MD TerpSH2 187 187
MDPAT12 MD TerpSH2 191 199
MDPAT13 MD TerpSH2 195 203
MDPAT14 MD TerpSH2 191 195
MDPAT15 MD TerpSH2 175 203
MDPAT16 MD TerpSH2 195 199
MDPAT17 MD TerpSH2 187 219
MDPAT18 MD TerpSH2 159 187
MDPAT20 MD TerpSH2 191 215
MDPAT21 MD TerpSH2 191 195
MDPAT22 MD TerpSH2 187 203
MDPAT23 MD TerpSH2 187 191
MDPAT26 MD TerpSH2 191 195
MDPAT27 MD TerpSH2 215 219
MDPAT28 MD TerpSH2 191 207
MDPAT29 MD TerpSH2 187 187
MDPAT30 MD TerpSH2 195 195
MDPAT31 MD TerpSH2 191 215
MDPAT34 MD TerpSH2 187 191
MDPAT35 MD TerpSH2 191 191
MDPAT37 MD TerpSH2 187 191
MDPAT38 MD TerpSH2 195 211
MDPAT39 MD TerpSH2 179 187
MDPAT40 MD TerpSH2 179 207
MDPAT41 MD TerpSH2 195 203
MDPAT42 MD TerpSH2 163 183
MDPAT43 MD TerpSH2 179 211
MDPAT44 MD TerpSH2 187 191
MDPAT45 MD TerpSH2 179 187
MDPAT46 MD TerpSH2 187 195
MDPAT47 MD TerpSH2 195 195
MDPAT48 MD TerpSH2 191 195
MDPAT49 MD TerpSH2 187 215
MDPAT50 MD TerpSH2 187 191
MDPAT51 MD TerpSH2 179 187
MDPAT52 MD TerpSH2 179 191
MDPAT53 MD TerpSH2 187 199
MDPAT54 MD TerpSH2 163 187
MDPAT55 MD TerpSH2 179 191
MDPAT56 MD TerpSH2 195 195
MDPAT57 MD TerpSH2 195 199
MDPAT58 MD TerpSH2 179 187
MDPAT59 MD TerpSH2 179 195
MDPAT60 MD TerpSH2 187 191
MDPAT61 MD TerpSH2 195 219
MDPAT62 MD TerpSH2 191 215
MDPAT63 MD TerpSH2 195 215
MDPAT1 MD TerpSH3 291 307
MDPAT2 MD TerpSH3 315 315
MDPAT3 MD TerpSH3 291 291
MDPAT4 MD TerpSH3 291 291
MDPAT5 MD TerpSH3 287 287
MDPAT7 MD TerpSH3 287 287
MDPAT8 MD TerpSH3 275 275
MDPAT9 MD TerpSH3 291 291
MDPAT10 MD TerpSH3 291 291
MDPAT11 MD TerpSH3 291 291
MDPAT12 MD TerpSH3 287 291
MDPAT13 MD TerpSH3 283 287
MDPAT14 MD TerpSH3 287 311
MDPAT15 MD TerpSH3 291 295
MDPAT16 MD TerpSH3 287 291
MDPAT17 MD TerpSH3 287 307
MDPAT18 MD TerpSH3 287 303
MDPAT20 MD TerpSH3 279 291
MDPAT21 MD TerpSH3 287 295
MDPAT22 MD TerpSH3 279 291
MDPAT23 MD TerpSH3 287 291
MDPAT26 MD TerpSH3 291 307
MDPAT27 MD TerpSH3 303 307
MDPAT28 MD TerpSH3 287 291
MDPAT29 MD TerpSH3 271 295
MDPAT30 MD TerpSH3 307 315
MDPAT31 MD TerpSH3 291 303
MDPAT34 MD TerpSH3 279 295
MDPAT35 MD TerpSH3 275 283
MDPAT37 MD TerpSH3 291 291
MDPAT38 MD TerpSH3 275 283
MDPAT39 MD TerpSH3 275 287
MDPAT40 MD TerpSH3 291 291
MDPAT41 MD TerpSH3 275 291
MDPAT42 MD TerpSH3 271 299
MDPAT43 MD TerpSH3 283 283
MDPAT44 MD TerpSH3 271 287
MDPAT45 MD TerpSH3 291 295
MDPAT46 MD TerpSH3 283 295
MDPAT47 MD TerpSH3 271 299
MDPAT48 MD TerpSH3 283 295
MDPAT49 MD TerpSH3 291 291
MDPAT50 MD TerpSH3 287 303
MDPAT51 MD TerpSH3 279 279
MDPAT52 MD TerpSH3 291 295
MDPAT53 MD TerpSH3 295 299
MDPAT54 MD TerpSH3 279 283
MDPAT55 MD TerpSH3 267 291
MDPAT56 MD TerpSH3 271 291
MDPAT57 MD TerpSH3 287 307
MDPAT58 MD TerpSH3 287 287
MDPAT59 MD TerpSH3 291 299
MDPAT60 MD TerpSH3 283 307
MDPAT61 MD TerpSH3 271 283
MDPAT62 MD TerpSH3 283 287
MDPAT63 MD TerpSH3 279 283
MDPAT1 MD TerpSH5 161 177
MDPAT2 MD TerpSH5 173 177
MDPAT3 MD TerpSH5 161 169
MDPAT4 MD TerpSH5 169 173
MDPAT5 MD TerpSH5 161 177
MDPAT7 MD TerpSH5 169 169
MDPAT8 MD TerpSH5 161 161
MDPAT9 MD TerpSH5 161 161
MDPAT10 MD TerpSH5 169 169
MDPAT11 MD TerpSH5 169 177
MDPAT12 MD TerpSH5 169 173
MDPAT13 MD TerpSH5 169 169
MDPAT14 MD TerpSH5 165 165
MDPAT15 MD TerpSH5 169 177
MDPAT16 MD TerpSH5 169 169
MDPAT17 MD TerpSH5 161 169
MDPAT18 MD TerpSH5 157 173
MDPAT20 MD TerpSH5 173 173
MDPAT21 MD TerpSH5 169 169
MDPAT22 MD TerpSH5 161 169
MDPAT23 MD TerpSH5 161 169
MDPAT26 MD TerpSH5 161 169
MDPAT27 MD TerpSH5 149 169
MDPAT28 MD TerpSH5 165 173
MDPAT29 MD TerpSH5 161 173
MDPAT30 MD TerpSH5 157 161
MDPAT31 MD TerpSH5 169 173
MDPAT34 MD TerpSH5 161 169
MDPAT35 MD TerpSH5 165 177
MDPAT37 MD TerpSH5 169 169
MDPAT38 MD TerpSH5 169 169
MDPAT39 MD TerpSH5 169 173
MDPAT40 MD TerpSH5 173 173
MDPAT41 MD TerpSH5 169 169
MDPAT42 MD TerpSH5 157 161
MDPAT43 MD TerpSH5 161 173
MDPAT44 MD TerpSH5 161 169
MDPAT45 MD TerpSH5 169 177
MDPAT46 MD TerpSH5 161 177
MDPAT47 MD TerpSH5 169 169
MDPAT48 MD TerpSH5 161 169
MDPAT49 MD TerpSH5 161 169
MDPAT50 MD TerpSH5 169 177
MDPAT51 MD TerpSH5 169 173
MDPAT52 MD TerpSH5 161 161
MDPAT53 MD TerpSH5 161 169
MDPAT54 MD TerpSH5 157 173
MDPAT55 MD TerpSH5 161 177
MDPAT56 MD TerpSH5 165 169
MDPAT57 MD TerpSH5 161 169
MDPAT58 MD TerpSH5 161 169
MDPAT59 MD TerpSH5 169 173
MDPAT60 MD TerpSH5 169 169
MDPAT61 MD TerpSH5 169 173
MDPAT62 MD TerpSH5 157 169
MDPAT63 MD TerpSH5 169 173
MDPAT1 MD TerpSH7 104 116
MDPAT2 MD TerpSH7 128 132
MDPAT3 MD TerpSH7 128 132
MDPAT4 MD TerpSH7 108 108
MDPAT5 MD TerpSH7 108 120
MDPAT7 MD TerpSH7 128 136
MDPAT8 MD TerpSH7 128 144
MDPAT9 MD TerpSH7 108 116
MDPAT10 MD TerpSH7 108 116
MDPAT11 MD TerpSH7 128 128
MDPAT12 MD TerpSH7 128 148
MDPAT13 MD TerpSH7 112 124
MDPAT14 MD TerpSH7 104 116
MDPAT15 MD TerpSH7 100 104
MDPAT16 MD TerpSH7 108 128
MDPAT17 MD TerpSH7 104 104
MDPAT18 MD TerpSH7 120 124
MDPAT20 MD TerpSH7 104 108
MDPAT21 MD TerpSH7 116 124
MDPAT22 MD TerpSH7 124 128
MDPAT23 MD TerpSH7 104 124
MDPAT26 MD TerpSH7 108 124
MDPAT27 MD TerpSH7 104 104
MDPAT28 MD TerpSH7 116 120
MDPAT29 MD TerpSH7 104 124
MDPAT30 MD TerpSH7 108 132
MDPAT31 MD TerpSH7 124 128
MDPAT34 MD TerpSH7 104 124
MDPAT35 MD TerpSH7 124 136
MDPAT37 MD TerpSH7 108 128
MDPAT38 MD TerpSH7 100 108
MDPAT39 MD TerpSH7 128 140
MDPAT40 MD TerpSH7 104 120
MDPAT41 MD TerpSH7 108 124
MDPAT42 MD TerpSH7 112 124
MDPAT43 MD TerpSH7 128 140
MDPAT44 MD TerpSH7 124 132
MDPAT45 MD TerpSH7 108 128
MDPAT46 MD TerpSH7 104 120
MDPAT47 MD TerpSH7 104 108
MDPAT48 MD TerpSH7 108 128
MDPAT49 MD TerpSH7 104 120
MDPAT50 MD TerpSH7 104 124
MDPAT51 MD TerpSH7 108 120
MDPAT52 MD TerpSH7 108 124
MDPAT53 MD TerpSH7 108 128
MDPAT54 MD TerpSH7 120 124
MDPAT55 MD TerpSH7 108 124
MDPAT56 MD TerpSH7 112 116
MDPAT57 MD TerpSH7 116 124
MDPAT58 MD TerpSH7 116 124
MDPAT59 MD TerpSH7 108 128
MDPAT60 MD TerpSH7 120 124
MDPAT61 MD TerpSH7 124 124
MDPAT62 MD TerpSH7 108 120
MDPAT63 MD TerpSH7 132 136
MDPAT1 MD TerpSH8 202 230
MDPAT2 MD TerpSH8 202 202
MDPAT3 MD TerpSH8 208 210
MDPAT4 MD TerpSH8 198 202
MDPAT5 MD TerpSH8 202 202
MDPAT7 MD TerpSH8 198 208
MDPAT8 MD TerpSH8 0 0
MDPAT9 MD TerpSH8 202 206
MDPAT10 MD TerpSH8 204 206
MDPAT11 MD TerpSH8 202 202
MDPAT12 MD TerpSH8 208 208
MDPAT13 MD TerpSH8 202 206
MDPAT14 MD TerpSH8 206 216
MDPAT15 MD TerpSH8 208 232
MDPAT16 MD TerpSH8 206 210
MDPAT17 MD TerpSH8 202 206
MDPAT18 MD TerpSH8 198 198
MDPAT20 MD TerpSH8 206 226
MDPAT21 MD TerpSH8 202 202
MDPAT22 MD TerpSH8 202 210
MDPAT23 MD TerpSH8 202 232
MDPAT26 MD TerpSH8 198 202
MDPAT27 MD TerpSH8 202 208
MDPAT28 MD TerpSH8 202 210
MDPAT29 MD TerpSH8 198 202
MDPAT30 MD TerpSH8 204 210
MDPAT31 MD TerpSH8 202 204
MDPAT34 MD TerpSH8 192 202
MDPAT35 MD TerpSH8 202 204
MDPAT37 MD TerpSH8 198 202
MDPAT38 MD TerpSH8 202 210
MDPAT39 MD TerpSH8 202 222
MDPAT40 MD TerpSH8 198 202
MDPAT41 MD TerpSH8 198 202
MDPAT42 MD TerpSH8 202 222
MDPAT43 MD TerpSH8 202 206
MDPAT44 MD TerpSH8 202 222
MDPAT45 MD TerpSH8 202 208
MDPAT46 MD TerpSH8 202 232
MDPAT47 MD TerpSH8 204 214
MDPAT48 MD TerpSH8 204 214
MDPAT49 MD TerpSH8 202 204
MDPAT50 MD TerpSH8 202 232
MDPAT51 MD TerpSH8 198 206
MDPAT52 MD TerpSH8 202 228
MDPAT53 MD TerpSH8 202 210
MDPAT54 MD TerpSH8 198 198
MDPAT55 MD TerpSH8 206 230
MDPAT56 MD TerpSH8 214 214
MDPAT57 MD TerpSH8 206 232
MDPAT58 MD TerpSH8 206 208
MDPAT59 MD TerpSH8 192 202
MDPAT60 MD TerpSH8 194 202
MDPAT61 MD TerpSH8 202 226
MDPAT62 MD TerpSH8 202 202
MDPAT63 MD TerpSH8 198 198
NJ1 NJ TerpSH1 274 274
NJ2 NJ TerpSH1 294 318
NJ3 NJ TerpSH1 274 278
NJ4 NJ TerpSH1 294 298
NJ5 NJ TerpSH1 270 286
NJ6 NJ TerpSH1 282 302
NJ7 NJ TerpSH1 278 298
NJ8 NJ TerpSH1 274 310
NJ9 NJ TerpSH1 302 302
NJ10 NJ TerpSH1 274 278
NJ11 NJ TerpSH1 274 290
NJ13 NJ TerpSH1 274 290
NJ14 NJ TerpSH1 286 310
NJ15 NJ TerpSH1 286 286
NJ16 NJ TerpSH1 278 298
NJ17 NJ TerpSH1 286 302
NJ18 NJ TerpSH1 274 290
NJ19 NJ TerpSH1 302 310
NJ20 NJ TerpSH1 278 278
NJ21 NJ TerpSH1 270 278
NJ22 NJ TerpSH1 286 298
NJ23 NJ TerpSH1 270 282
NJ24 NJ TerpSH1 278 282
NJ25 NJ TerpSH1 278 278
NJ26 NJ TerpSH1 274 286
NJ27 NJ TerpSH1 282 314
NJ1 NJ TerpSH2 187 199
NJ2 NJ TerpSH2 183 199
NJ3 NJ TerpSH2 199 199
NJ4 NJ TerpSH2 187 199
NJ5 NJ TerpSH2 199 215
NJ6 NJ TerpSH2 183 195
NJ7 NJ TerpSH2 191 207
NJ8 NJ TerpSH2 199 199
NJ9 NJ TerpSH2 199 199
NJ10 NJ TerpSH2 187 195
NJ11 NJ TerpSH2 187 199
NJ13 NJ TerpSH2 175 191
NJ14 NJ TerpSH2 187 199
NJ15 NJ TerpSH2 187 195
NJ16 NJ TerpSH2 183 191
NJ17 NJ TerpSH2 195 195
NJ18 NJ TerpSH2 187 195
NJ19 NJ TerpSH2 187 187
NJ20 NJ TerpSH2 195 195
NJ21 NJ TerpSH2 183 219
NJ22 NJ TerpSH2 191 191
NJ23 NJ TerpSH2 187 195
NJ24 NJ TerpSH2 187 215
NJ25 NJ TerpSH2 187 199
NJ26 NJ TerpSH2 187 203
NJ27 NJ TerpSH2 183 191
NJ1 NJ TerpSH3 291 307
NJ2 NJ TerpSH3 287 307
NJ3 NJ TerpSH3 287 291
NJ4 NJ TerpSH3 287 291
NJ5 NJ TerpSH3 287 291
NJ6 NJ TerpSH3 299 307
NJ7 NJ TerpSH3 291 311
NJ8 NJ TerpSH3 287 307
NJ9 NJ TerpSH3 307 307
NJ10 NJ TerpSH3 291 291
NJ11 NJ TerpSH3 283 287
NJ13 NJ TerpSH3 287 291
NJ14 NJ TerpSH3 291 291
NJ15 NJ TerpSH3 287 291
NJ16 NJ TerpSH3 287 307
NJ17 NJ TerpSH3 287 291
NJ18 NJ TerpSH3 287 287
NJ19 NJ TerpSH3 291 295
NJ20 NJ TerpSH3 287 287
NJ21 NJ TerpSH3 287 291
NJ22 NJ TerpSH3 291 291
NJ23 NJ TerpSH3 291 307
NJ24 NJ TerpSH3 287 291
NJ25 NJ TerpSH3 287 287
NJ26 NJ TerpSH3 287 291
NJ27 NJ TerpSH3 283 283
NJ1 NJ TerpSH5 165 169
NJ2 NJ TerpSH5 173 177
NJ3 NJ TerpSH5 169 177
NJ4 NJ TerpSH5 149 169
NJ5 NJ TerpSH5 161 173
NJ6 NJ TerpSH5 177 181
NJ7 NJ TerpSH5 173 173
NJ8 NJ TerpSH5 177 177
NJ9 NJ TerpSH5 161 173
NJ10 NJ TerpSH5 169 177
NJ11 NJ TerpSH5 157 177
NJ13 NJ TerpSH5 161 181
NJ14 NJ TerpSH5 177 177
NJ15 NJ TerpSH5 161 181
NJ16 NJ TerpSH5 177 181
NJ17 NJ TerpSH5 165 169
NJ18 NJ TerpSH5 177 181
NJ19 NJ TerpSH5 177 181
NJ20 NJ TerpSH5 165 177
NJ21 NJ TerpSH5 177 181
NJ22 NJ TerpSH5 173 177
NJ23 NJ TerpSH5 173 177
NJ24 NJ TerpSH5 169 177
NJ25 NJ TerpSH5 161 161
NJ26 NJ TerpSH5 173 181
NJ27 NJ TerpSH5 161 169
NJ1 NJ TerpSH7 108 112
NJ2 NJ TerpSH7 124 136
NJ3 NJ TerpSH7 108 112
NJ4 NJ TerpSH7 128 136
NJ5 NJ TerpSH7 108 132
NJ6 NJ TerpSH7 108 132
NJ7 NJ TerpSH7 116 152
NJ8 NJ TerpSH7 108 112
NJ9 NJ TerpSH7 112 128
NJ10 NJ TerpSH7 112 128
NJ11 NJ TerpSH7 108 108
NJ13 NJ TerpSH7 112 132
NJ14 NJ TerpSH7 108 116
NJ15 NJ TerpSH7 124 124
NJ16 NJ TerpSH7 108 144
NJ17 NJ TerpSH7 108 128
NJ18 NJ TerpSH7 104 116
NJ19 NJ TerpSH7 104 104
NJ20 NJ TerpSH7 112 120
NJ21 NJ TerpSH7 128 128
NJ22 NJ TerpSH7 120 124
NJ23 NJ TerpSH7 116 120
NJ24 NJ TerpSH7 124 132
NJ25 NJ TerpSH7 104 116
NJ26 NJ TerpSH7 128 132
NJ27 NJ TerpSH7 108 132
NJ1 NJ TerpSH8 202 224
NJ2 NJ TerpSH8 202 230
NJ3 NJ TerpSH8 202 210
NJ4 NJ TerpSH8 202 202
NJ5 NJ TerpSH8 230 230
NJ6 NJ TerpSH8 202 208
NJ7 NJ TerpSH8 202 230
NJ8 NJ TerpSH8 202 234
NJ9 NJ TerpSH8 202 202
NJ10 NJ TerpSH8 228 230
NJ11 NJ TerpSH8 198 202
NJ13 NJ TerpSH8 202 202
NJ14 NJ TerpSH8 204 212
NJ15 NJ TerpSH8 222 230
NJ16 NJ TerpSH8 202 202
NJ17 NJ TerpSH8 200 228
NJ18 NJ TerpSH8 198 204
NJ19 NJ TerpSH8 224 232
NJ20 NJ TerpSH8 202 230
NJ21 NJ TerpSH8 230 230
NJ22 NJ TerpSH8 198 232
NJ23 NJ TerpSH8 228 230
NJ24 NJ TerpSH8 224 228
NJ25 NJ TerpSH8 202 232
NJ26 NJ TerpSH8 198 204
NJ27 NJ TerpSH8 210 210
NY29 NY TerpSH1 282 282
NY45 NY TerpSH1 282 290
NY53 NY TerpSH1 298 298
NY56 NY TerpSH1 278 298
NY57 NY TerpSH1 278 286
NY63 NY TerpSH1 278 298
NY65 NY TerpSH1 0 0
NY6 NY TerpSH1 278 298
NY10 NY TerpSH1 278 290
NY12 NY TerpSH1 302 306
NY13 NY TerpSH1 298 306
NY66 NY TerpSH1 278 278
NY71 NY TerpSH1 286 290
NY23 NY TerpSH1 278 278
NY24 NY TerpSH1 294 314
NY54 NY TerpSH1 278 286
NY60 NY TerpSH1 278 278
NY42 NY TerpSH1 270 270
NY27 NY TerpSH1 278 282
NY32 NY TerpSH1 278 286
NY44 NY TerpSH1 306 306
NY29 NY TerpSH2 187 203
NY45 NY TerpSH2 187 187
NY53 NY TerpSH2 195 195
NY56 NY TerpSH2 195 195
NY57 NY TerpSH2 195 199
NY63 NY TerpSH2 195 199
NY65 NY TerpSH2 195 195
NY6 NY TerpSH2 187 203
NY10 NY TerpSH2 187 191
NY12 NY TerpSH2 191 191
NY13 NY TerpSH2 187 195
NY66 NY TerpSH2 187 195
NY71 NY TerpSH2 191 195
NY23 NY TerpSH2 195 195
NY24 NY TerpSH2 195 195
NY54 NY TerpSH2 187 195
NY60 NY TerpSH2 183 187
NY42 NY TerpSH2 183 199
NY27 NY TerpSH2 187 191
NY32 NY TerpSH2 199 199
NY44 NY TerpSH2 187 195
NY29 NY TerpSH3 287 315
NY45 NY TerpSH3 291 299
NY53 NY TerpSH3 291 299
NY56 NY TerpSH3 291 311
NY57 NY TerpSH3 291 311
NY63 NY TerpSH3 291 295
NY65 NY TerpSH3 287 291
NY6 NY TerpSH3 291 311
NY10 NY TerpSH3 287 291
NY12 NY TerpSH3 291 311
NY13 NY TerpSH3 291 311
NY66 NY TerpSH3 287 295
NY71 NY TerpSH3 295 311
NY23 NY TerpSH3 287 311
NY24 NY TerpSH3 287 291
NY54 NY TerpSH3 311 311
NY60 NY TerpSH3 295 311
NY42 NY TerpSH3 287 287
NY27 NY TerpSH3 287 291
NY32 NY TerpSH3 287 287
NY44 NY TerpSH3 287 291
NY29 NY TerpSH5 177 181
NY45 NY TerpSH5 169 173
NY53 NY TerpSH5 169 173
NY56 NY TerpSH5 169 169
NY57 NY TerpSH5 169 173
NY63 NY TerpSH5 169 169
NY65 NY TerpSH5 169 173
NY6 NY TerpSH5 169 169
NY10 NY TerpSH5 177 177
NY12 NY TerpSH5 169 169
NY13 NY TerpSH5 169 177
NY66 NY TerpSH5 165 169
NY71 NY TerpSH5 169 169
NY23 NY TerpSH5 169 181
NY24 NY TerpSH5 169 169
NY54 NY TerpSH5 169 177
NY60 NY TerpSH5 173 173
NY42 NY TerpSH5 169 169
NY27 NY TerpSH5 173 177
NY32 NY TerpSH5 169 169
NY44 NY TerpSH5 169 177
NY29 NY TerpSH7 128 132
NY45 NY TerpSH7 104 112
NY53 NY TerpSH7 104 132
NY56 NY TerpSH7 104 112
NY57 NY TerpSH7 116 116
NY63 NY TerpSH7 124 136
NY65 NY TerpSH7 108 116
NY6 NY TerpSH7 104 104
NY10 NY TerpSH7 108 112
NY12 NY TerpSH7 120 132
NY13 NY TerpSH7 104 120
NY66 NY TerpSH7 120 128
NY71 NY TerpSH7 104 112
NY23 NY TerpSH7 108 132
NY24 NY TerpSH7 112 128
NY54 NY TerpSH7 108 116
NY60 NY TerpSH7 104 120
NY42 NY TerpSH7 104 112
NY27 NY TerpSH7 104 132
NY32 NY TerpSH7 104 136
NY44 NY TerpSH7 104 124
NY29 NY TerpSH8 202 230
NY45 NY TerpSH8 202 208
NY53 NY TerpSH8 214 218
NY56 NY TerpSH8 228 228
NY57 NY TerpSH8 230 234
NY63 NY TerpSH8 202 212
NY65 NY TerpSH8 202 212
NY6 NY TerpSH8 214 214
NY10 NY TerpSH8 202 210
NY12 NY TerpSH8 202 202
NY13 NY TerpSH8 230 230
NY66 NY TerpSH8 0 0
NY71 NY TerpSH8 210 228
NY23 NY TerpSH8 202 214
NY24 NY TerpSH8 202 226
NY54 NY TerpSH8 228 230
NY60 NY TerpSH8 200 230
NY42 NY TerpSH8 210 210
NY27 NY TerpSH8 202 212
NY32 NY TerpSH8 230 230
NY44 NY TerpSH8 230 230
FL3206 FL TerpSH1 290 294
FL3207 FL TerpSH1 290 322
FL3208 FL TerpSH1 290 326
FL3210 FL TerpSH1 302 310
FL3213 FL TerpSH1 290 290
FL3214 FL TerpSH1 278 290
FL3215 FL TerpSH1 306 310
FL3216 FL TerpSH1 298 314
FL3217 FL TerpSH1 274 290
FL3218 FL TerpSH1 274 290
FL3219 FL TerpSH1 278 294
FL3220 FL TerpSH1 274 306
FL3206 FL TerpSH2 203 215
FL3207 FL TerpSH2 215 227
FL3208 FL TerpSH2 183 203
FL3210 FL TerpSH2 183 195
FL3213 FL TerpSH2 183 199
FL3214 FL TerpSH2 191 199
FL3215 FL TerpSH2 191 199
FL3216 FL TerpSH2 195 203
FL3217 FL TerpSH2 183 207
FL3218 FL TerpSH2 203 203
FL3219 FL TerpSH2 203 219
FL3220 FL TerpSH2 199 203
FL3206 FL TerpSH3 287 311
FL3207 FL TerpSH3 295 323
FL3208 FL TerpSH3 283 311
FL3210 FL TerpSH3 291 307
FL3213 FL TerpSH3 291 311
FL3214 FL TerpSH3 291 315
FL3215 FL TerpSH3 291 291
FL3216 FL TerpSH3 291 291
FL3217 FL TerpSH3 291 327
FL3218 FL TerpSH3 311 311
FL3219 FL TerpSH3 291 291
FL3220 FL TerpSH3 303 311
FL3206 FL TerpSH5 157 169
FL3207 FL TerpSH5 149 149
FL3208 FL TerpSH5 149 157
FL3210 FL TerpSH5 169 169
FL3213 FL TerpSH5 157 157
FL3214 FL TerpSH5 157 157
FL3215 FL TerpSH5 149 149
FL3216 FL TerpSH5 149 157
FL3217 FL TerpSH5 149 169
FL3218 FL TerpSH5 149 157
FL3219 FL TerpSH5 149 157
FL3220 FL TerpSH5 157 169
FL3206 FL TerpSH7 104 104
FL3207 FL TerpSH7 104 108
FL3208 FL TerpSH7 104 104
FL3210 FL TerpSH7 104 104
FL3213 FL TerpSH7 104 104
FL3214 FL TerpSH7 104 104
FL3215 FL TerpSH7 104 104
FL3216 FL TerpSH7 104 104
FL3217 FL TerpSH7 104 104
FL3218 FL TerpSH7 104 108
FL3219 FL TerpSH7 104 104
FL3220 FL TerpSH7 104 104
FL3206 FL TerpSH8 0 0
FL3207 FL TerpSH8 232 232
FL3208 FL TerpSH8 218 218
FL3210 FL TerpSH8 218 218
FL3213 FL TerpSH8 222 222
FL3214 FL TerpSH8 0 0
FL3215 FL TerpSH8 216 218
FL3216 FL TerpSH8 216 216
FL3217 FL TerpSH8 218 218
FL3218 FL TerpSH8 218 218
FL3219 FL TerpSH8 218 218
FL3220 FL TerpSH8 218 218
TX3235 TX TerpSH1 278 298
TX3236 TX TerpSH1 274 294
TX3237 TX TerpSH1 282 298
TX3238 TX TerpSH1 298 298
TX3239 TX TerpSH1 278 298
TX3240 TX TerpSH1 286 298
TX3241 TX TerpSH1 290 310
TX3242 TX TerpSH1 278 310
TX3243 TX TerpSH1 282 282
TX3244 TX TerpSH1 298 302
TX3245 TX TerpSH1 282 306
TX2723 TX TerpSH1 286 298
TX2724 TX TerpSH1 270 298
TX2725 TX TerpSH1 282 298
TX3235 TX TerpSH2 171 187
TX3236 TX TerpSH2 179 183
TX3237 TX TerpSH2 183 187
TX3238 TX TerpSH2 183 199
TX3239 TX TerpSH2 195 207
TX3240 TX TerpSH2 171 207
TX3241 TX TerpSH2 179 195
TX3242 TX TerpSH2 187 187
TX3243 TX TerpSH2 179 203
TX3244 TX TerpSH2 203 207
TX3245 TX TerpSH2 195 203
TX2723 TX TerpSH2 195 199
TX2724 TX TerpSH2 183 195
TX2725 TX TerpSH2 179 207
TX3235 TX TerpSH3 291 307
TX3236 TX TerpSH3 291 307
TX3237 TX TerpSH3 299 307
TX3238 TX TerpSH3 291 295
TX3239 TX TerpSH3 291 303
TX3240 TX TerpSH3 299 307
TX3241 TX TerpSH3 291 303
TX3242 TX TerpSH3 291 291
TX3243 TX TerpSH3 299 307
TX3244 TX TerpSH3 291 299
TX3245 TX TerpSH3 287 303
TX2723 TX TerpSH3 299 299
TX2724 TX TerpSH3 295 295
TX2725 TX TerpSH3 287 299
TX3235 TX TerpSH5 149 161
TX3236 TX TerpSH5 161 161
TX3237 TX TerpSH5 149 161
TX3238 TX TerpSH5 153 161
TX3239 TX TerpSH5 149 153
TX3240 TX TerpSH5 153 165
TX3241 TX TerpSH5 149 165
TX3242 TX TerpSH5 161 165
TX3243 TX TerpSH5 149 161
TX3244 TX TerpSH5 153 157
TX3245 TX TerpSH5 161 189
TX2723 TX TerpSH5 165 165
TX2724 TX TerpSH5 153 165
TX2725 TX TerpSH5 153 161
TX3235 TX TerpSH7 104 104
TX3236 TX TerpSH7 112 116
TX3237 TX TerpSH7 100 108
TX3238 TX TerpSH7 104 124
TX3239 TX TerpSH7 104 104
TX3240 TX TerpSH7 104 112
TX3241 TX TerpSH7 104 104
TX3242 TX TerpSH7 104 124
TX3243 TX TerpSH7 112 116
TX3244 TX TerpSH7 100 104
TX3245 TX TerpSH7 112 120
TX2723 TX TerpSH7 104 112
TX2724 TX TerpSH7 104 120
TX2725 TX TerpSH7 112 116
TX3235 TX TerpSH8 208 214
TX3236 TX TerpSH8 206 210
TX3237 TX TerpSH8 202 218
TX3238 TX TerpSH8 206 206
TX3239 TX TerpSH8 200 210
TX3240 TX TerpSH8 206 206
TX3241 TX TerpSH8 206 206
TX3242 TX TerpSH8 214 218
TX3243 TX TerpSH8 0 0
TX3244 TX TerpSH8 206 214
TX3245 TX TerpSH8 0 0
TX2723 TX TerpSH8 206 206
TX2724 TX TerpSH8 0 0
TX2725 TX TerpSH8 206 206
