# Supplementary material for: Turtle soup, Prohibition, and the population genetic structure of Diamondback Terrapins (Malaclemys terrapin)
Source: PLoS One. 2017 Aug 9;12(8):e0181898. doi: 10.1371/journal.pone.0181898 (PMC5549917; doi:10.1371/journal.pone.0181898)
Supplement: S4 Text — MIGRATE input file. (TXT) [file pone.0181898.s006.txt]

7 6 . Coastline Terrapins
#@M 4 4 4 4 4 2 

171 SC

SC1	282.298 179.199 287.307 177.181 108.128 206.206
SC2	286.294 183.191 303.311 173.177 108.112 208.224
SC3	266.266 203.207 287.287 161.169 104.128 202.202
SC4	274.290 187.195 287.287 161.169 100.116 198.202
SC5	274.278 187.191 303.307 169.169 104.108 200.202
SC6	290.294 195.195 287.287 165.173 120.120 202.218
SC7	266.266 199.203 287.287 161.169 104.116 202.202
SC8	286.290 187.191 283.287 161.169 108.112 194.206
SC9	290.290 187.191 287.303 161.173 108.128 204.218
SC10	278.282 183.203 287.303 161.169 96.112 196.198
SC11	282.294 195.199 287.295 165.169 108.132 194.204
SC12	278.294 187.191 287.295 169.173 112.112 208.226
SC13	270.282 199.207 287.295 161.173 116.120 204.212
SC14	258.282 183.187 287.295 157.157 108.132 202.204
SC15	290.290 175.183 287.287 157.161 112.124 200.206
SC16	286.298 167.175 295.307 169.177 124.136 198.202
SC17	274.274 179.183 291.303 161.165 104.112 204.206
SC18	282.282 179.179 287.287 165.165 108.116 198.198
SC19	266.266 175.175 295.299 173.177 108.112 202.204
SC20	278.318 199.235 287.295 161.177 100.112 216.218
SC21	274.274 195.211 295.307 153.181 116.120 194.204
SC22	290.310 183.187 299.303 157.173 104.108 204.210
SC23	278.314 203.207 287.287 161.173 120.128 194.202
SC24	270.310 183.187 287.303 161.169 104.128 198.220
SC25	290.310 191.215 291.307 161.165 104.120 204.212
SC26	254.302 187.187 295.307 161.177 112.124 202.210
SC27	282.290 183.203 287.291 161.169 116.120 198.204
SC28	270.278 187.195 287.291 165.173 116.120 204.206
SC29	282.286 179.203 291.307 177.177 108.108 198.234
SC30	266.290 195.203 287.295 157.157 112.120 198.202
SC31	282.298 179.199 291.299 157.177 112.116 202.212
SC32	274.278 191.195 291.291 161.173 104.108 198.208
SC33	282.282 187.207 291.295 169.173 108.112 198.200
SC34	286.290 195.223 287.307 165.173 108.136 198.198
SC35	270.282 175.215 287.299 173.181 100.108 198.198
SC36	290.298 187.199 287.287 161.173 104.120 202.202
SC37	290.310 187.191 287.295 157.169 124.124 214.216
SC38	306.306 191.191 295.295 161.177 128.132 198.200
SC39	286.290 191.195 295.315 177.177 112.112 200.206
SC40	310.318 183.199 287.299 165.169 108.108 198.216
SC41	286.286 179.179 287.303 165.165 100.112 202.216
SC42	266.282 183.187 311.311 157.161 116.116 198.212
SC43	278.282 191.195 307.311 161.165 104.104 204.226
SC44	270.294 179.199 291.299 165.173 104.120 202.202
SC45	270.294 179.203 287.303 153.157 108.112 198.200
SC46	298.310 187.195 291.295 161.161 116.128 198.198
SC47	270.286 211.215 287.303 161.173 112.112 202.216
SC48	294.302 195.195 287.311 157.165 112.112 206.224
SC49	270.306 191.203 287.291 157.173 108.124 198.208
SC50	278.298 183.191 287.287 161.177 104.120 200.218
SC51	274.282 183.199 287.291 173.177 124.128 198.220
SC52	286.290 195.199 287.307 161.169 104.112 202.208
SC53	294.306 187.211 287.287 169.173 112.116 204.228
SC54	274.278 187.191 287.287 169.177 104.112 206.236
SC55	290.290 191.195 299.303 177.177 104.108 212.214
SC56	278.306 191.199 287.287 161.173 112.112 204.210
SC57	282.286 187.195 287.287 161.177 112.120 198.198
SC58	278.294 183.199 283.287 157.173 104.112 194.210
SC59	278.294 187.195 287.287 165.165 124.132 214.218
SC60	282.294 187.199 287.287 157.169 128.140 200.202
SC61	290.302 179.215 291.303 161.165 112.128 204.230
SC62	270.294 199.199 287.291 157.161 120.124 210.214
SC63	270.278 187.207 287.287 161.165 104.112 202.208
SC64	270.286 187.195 291.307 153.161 104.112 198.214
SC65	274.290 183.199 299.311 161.177 104.120 214.216
SC66	290.298 187.195 295.307 157.169 104.104 198.200
SC67	298.322 179.195 287.295 161.173 104.104 196.216
SC68	290.298 191.203 287.295 157.177 120.120 198.204
SC69	282.286 187.195 287.291 157.185 100.108 204.206
SC70	298.298 183.195 291.311 169.169 104.108 204.204
SC71	278.282 183.211 287.291 161.177 104.108 206.212
SC72	294.294 191.195 287.307 157.169 108.144 198.200
SC73	266.298 183.191 287.295 161.161 124.152 198.218
SC74	278.298 187.199 295.311 161.161 124.136 200.208
SC75	282.282 187.191 287.307 161.165 112.124 198.204
SC76	278.286 179.191 287.307 169.177 108.124 202.202
SC77	278.282 183.195 287.299 169.177 124.128 204.206
SC78	278.286 179.191 287.291 169.181 112.128 202.206
SC79	274.282 187.187 291.307 157.169 116.128 202.202
SC80	274.294 191.215 295.303 157.173 120.120 202.208
SC81	278.298 195.199 287.291 161.181 112.120 202.206
SC82	274.278 179.215 287.311 157.157 116.120   ?.?
SC83	270.274 187.207 283.283 165.181 104.112 200.200
SC84	270.270 187.199 287.311 157.161 100.124 204.224
SC85	278.290 183.191 283.291 165.169 116.124 202.202
SC86	270.274 183.195 287.295 161.173 108.124 198.230
SC87	266.290 187.203 287.299 169.177 104.104 198.202
SC88	302.310 195.215 287.291 165.169 100.120 198.198
SC89	282.286 195.215 287.287   ?.?   112.116 200.212
SC90	298.306 195.195 287.307 173.177 104.124 194.194
SC91	290.294 187.195 295.311 161.169 104.108 200.212
SC92	290.306 195.211 287.311 157.161 104.120 202.202
SC93	294.298 195.199 287.291 165.165 100.116 200.210
SC94	290.294 183.187 287.299 169.173 104.108 198.206
SC95	290.290 191.199 287.303 181.185 112.116 198.200
SC96	286.290 207.215 287.291 157.161 108.120 200.200
SC97	286.286 199.211 287.287 169.169 108.120 204.210
SC98	286.294 187.187 287.287 169.177 128.144 200.212
SC99	286.290 215.223 287.287 161.173 124.132 200.204
SC100	282.298 199.207 287.299 169.169 124.128 202.202
SC101	270.274 187.195 287.287 177.181 112.120 196.216
SC102	270.298 183.195 287.311 165.169 104.104 198.224
SC103	?.?   187.199 283.311 157.161 128.128 200.200
SC104	290.294 187.191 287.295 157.173 108.116 212.214
SC105	282.298 183.191 287.291 161.169 100.124 202.216
SC106	278.294 179.207 287.287 169.173 112.116 202.202
SC107	278.298 183.191 303.307 161.189 104.116 212.214
SC108	290.290 191.235 287.287 165.169 100.100 204.204
SC109	298.298 183.195 287.307 169.173 120.128 198.200
SC110	282.282 183.195 287.295 169.177 104.116 198.208
SC111	282.314 187.199 287.303 157.161 104.120 212.224
SC112	282.314 215.235 287.291 161.177 124.124 196.206
SC113	270.274 179.215 291.291 169.173  96.104 200.204 
SC114	294.298 187.199 287.307 161.169 116.124 196.206
SC115	270.278 187.199 287.303 153.161 104.116 200.204
SC116	278.310 191.199 283.291 157.169 104.128 198.218
SC117	282.290 179.195 287.299 169.173 104.116 196.206
SC118	290.306 183.195 295.307 161.165 100.116 194.202
SC119	278.282 183.199 295.299 161.169 108.120 204.210
SC120	290.306 183.183 295.307 153.169 124.128 198.202
SC121	282.290 183.195 295.295 173.181 104.124 202.208
SC122	282.290 183.199 291.295 169.173 104.124 194.216
SC123	270.270 187.191 287.291 173.181 112.116 192.198
SC124	278.294 179.191 291.291 161.161 104.108 204.204
SC125	286.290 187.195 291.307 161.165 108.108 198.212
SC126	270.278 179.187 287.295 165.181 104.116 198.210
SC127	286.286 191.199 291.303 165.169 104.120 206.220
SC128	290.314 187.191 291.303 169.177 112.120 202.204
SC129	274.282 199.215 287.291 165.173 108.116 196.202
SC130	278.282 195.203 283.291 161.169 100.104 202.204
SC131	270.294 183.195 287.287 157.161 100.100 198.200
SC132	282.286 179.203 287.287 153.169 112.116 196.208
SC133	270.286 187.219 287.311 165.181 116.116 206.230
SC134	?.?   179.191 287.287 157.177 120.144 200.208
SC135	282.290 179.183 287.311 169.177 100.120 200.204
SC136	290.294 187.191 287.307 165.177 108.116 224.226
SC137	278.302 187.207 287.287 165.169 104.112 200.200
SC138	294.294 187.199 287.291 173.177 104.108 204.204
SC139	294.294 175.191 287.287 157.161 100.116 216.236
SC140	290.314 187.199 287.307 173.177 108.124 200.202
SC141	282.290 187.211 299.307 161.161 120.120 204.216
SC142	290.294 195.199 307.307 161.165 108.128 204.214
SC143	274.282 179.191 287.311 169.169 104.120 196.218
SC144	270.278 199.207 287.299 165.185 108.116 204.208
SC145	270.290 195.199 283.291 165.169 120.132 206.208
SC146	282.294 187.195 287.291 157.169 108.116 206.208
SC147	298.298 179.195 287.307 169.173 104.124 198.200
SC148	282.290 187.191 287.287 161.165 116.128 202.212
SC149	258.258 183.215 287.295 161.161 124.124 200.218
SC150	290.298 191.207 283.307 157.157 104.120 194.224
SC151	278.290 187.215 287.295 161.177 100.104 208.226
SC152	290.294 195.203 287.295 165.185 108.112 202.220
SC153	278.298 187.199 299.303 161.173 104.104 198.208
SC154	274.290 183.199 283.287 157.189 100.100 210.216
SC155	270.278 179.187 287.303 165.169 108.112 194.206
SC156	278.278 195.207 287.311 161.173 112.124 198.200
SC157	278.286 175.203 303.303 157.161 108.116 202.212
SC158	290.290 187.199 287.303 157.165 116.116 202.206
SC159	274.302 175.175 291.307 157.165 108.124 204.204
SC160	298.302 183.207 287.307 161.169 112.132 198.220
SC161	254.306 203.207 295.303 157.169 108.112 194.202
SC162	302.302 179.207 287.291 161.169 104.108 206.206
SC163	294.298 191.207 287.307 169.177 100.104 198.206
SC164	266.306 203.207 287.287 161.165 124.136 198.202
SC165	298.298 187.199 287.291 161.161  96.108 202.214
SC166	290.306 203.227 291.291 161.169 116.128 198.200
SC167	286.290 199.207 287.291 157.165 108.124 200.206
SC168	286.330 179.191 291.307 165.169 116.116 210.216
SC169	282.290 187.191 287.291 161.173 112.116 198.208
SC170	286.294 187.207 287.299 161.169 100.128 202.206
SC171	270.282 179.191 291.307 169.169 104.108 198.202

20 NC

NC20	266.278 183.203 287.307 169.173 112.116 202.228
NC30	270.270 195.203 291.307 161.173 112.124 202.202
NC33	290.298 187.207 291.315 169.173 112.112 206.220
NC39	286.294 175.183 291.303 161.177 112.112 202.208
NC52	282.298 203.207 287.287 169.169   ?.?   202.204
NC53	282.290 179.207 291.311 169.169 120.120 230.230
NC46	282.290 191.191 291.291 173.177 104.124 210.218
NC58	278.278 175.175 291.307 169.173 124.132 202.220
NC61	290.298 175.195 291.295 169.169 104.128 198.204
NC68	270.286 195.195 287.287 165.177 108.124 196.202
NC66	282.298 191.203 295.311 161.173   ?.?   202.206
NC72	274.278 183.219 291.295 169.173 132.132 198.202
NC43	278.286 187.195 287.307 169.169 104.124 204.204
NC11	290.290 195.203 287.295 165.169 120.128 206.230
NC70	290.294 187.187 311.311 169.173   ?.?   202.202
NC13	266.286 187.191 287.291 161.169 116.124 198.202
NC54	286.290 187.187 287.291 169.173 108.112 198.198
NC87	306.306 191.195 291.307 173.173 124.124 206.208
NC75	278.290 191.195 295.307 165.177 108.124 204.210
NC82	270.278 175.187 287.287 157.169 112.124 202.208

56 MD

MD1	274.306 187.195 291.307 161.177 104.116 202.230
MD2	282.290 195.195 315.315 173.177 128.132 202.202
MD3	274.294 179.211 291.291 161.169 128.132 208.210
MD4	282.286 191.195 291.291 169.173 108.108 198.202
MD5	290.290 187.191 287.287 161.177 108.120 202.202
MD7	286.294 187.191 287.287 169.169 128.136 198.208
MD8	286.294 195.235 275.275 161.161 128.144   ?.?
MD9	290.290 191.195 291.291 161.161 108.116 202.206
MD10	274.282 163.195 291.291 169.169 108.116 204.206
MD11	282.290 187.187 291.291 169.177 128.128 202.202
MD12	286.286 191.199 287.291 169.173 128.148 208.208
MD13	270.290 195.203 283.287 169.169 112.124 202.206
MD14	270.278 191.195 287.311 165.165 104.116 206.216
MD15	266.298 175.203 291.295 169.177 100.104 208.232
MD16	278.282 195.199 287.291 169.169 108.128 206.210
MD17	278.282 187.219 287.307 161.169 104.104 202.206
MD18	278.282 159.187 287.303 157.173 120.124 198.198
MD20	270.290 191.215 279.291 173.173 104.108 206.226
MD21	270.282 191.195 287.295 169.169 116.124 202.202
MD22	290.302 187.203 279.291 161.169 124.128 202.210
MD23	286.290 187.191 287.291 161.169 104.124 202.232
MD26	286.298 191.195 291.307 161.169 108.124 198.202
MD27	290.298 215.219 303.307 149.169 104.104 202.208
MD28	282.282 191.207 287.291 165.173 116.120 202.210
MD29	286.286 187.187 271.295 161.173 104.124 198.202
MD30	282.286 195.195 307.315 157.161 108.132 204.210
MD31	266.286 191.215 291.303 169.173 124.128 202.204
MD34	286.290 187.191 279.295 161.169 104.124 192.202
MD35	306.310 191.191 275.283 165.177 124.136 202.204
MD37	286.286 187.191 291.291 169.169 108.128 198.202
MD38	286.290 195.211 275.283 169.169 100.108 202.210
MD39	286.290 179.187 275.287 169.173 128.140 202.222
MD40	290.290 179.207 291.291 173.173 104.120 198.202
MD41	286.314 195.203 275.291 169.169 108.124 198.202
MD42	290.302 163.183 271.299 157.161 112.124 202.222
MD43	290.306 179.211 283.283 161.173 128.140 202.206
MD44	290.290 187.191 271.287 161.169 124.132 202.222
MD45	286.286 179.187 291.295 169.177 108.128 202.208
MD46	286.290 187.195 283.295 161.177 104.120 202.232
MD47	286.290 195.195 271.299 169.169 104.108 204.214
MD48	286.290 191.195 283.295 161.169 108.128 204.214
MD49	286.290 187.215 291.291 161.169 104.120 202.204
MD50	290.290 187.191 287.303 169.177 104.124 202.232
MD51	286.290 179.187 279.279 169.173 108.120 198.206
MD52	286.290 179.191 291.295 161.161 108.124 202.228
MD53	286.286 187.199 295.299 161.169 108.128 202.210
MD54	286.302 163.187 279.283 157.173 120.124 198.198
MD55	290.302 179.191 267.291 161.177 108.124 206.230
MD56	286.310 195.195 271.291 165.169 112.116 214.214
MD57	286.298 195.199 287.307 161.169 116.124 206.232
MD58	306.310 179.187 287.287 161.169 116.124 206.208
MD59	286.290 179.195 291.299 169.173 108.128 192.202
MD60	286.306 187.191 283.307 169.169 120.124 194.202
MD61	290.290 195.219 271.283 169.173 124.124 202.226
MD62	286.290 191.215 283.287 157.169 108.120 202.202
MD63	290.290 195.215 279.283 169.173 132.136 198.198

26 NJ

NJ1	274.274 187.199 291.307 165.169 108.112 202.224 
NJ2	294.318 183.199 287.307 173.177 124.136 202.230 
NJ3	274.278 199.199 287.291 169.177 108.112 202.210 
NJ4	294.298 187.199 287.291 149.169 128.136 202.202 
NJ5	270.286 199.215 287.291 161.173 108.132 230.230 
NJ6	282.302 183.195 299.307 177.181 108.132 202.208 
NJ7	278.298 191.207 291.311 173.173 116.152 202.230 
NJ8	274.310 199.199 287.307 177.177 108.112 202.234 
NJ9	302.302 199.199 307.307 161.173 112.128 202.202 
NJ10	274.278 187.195 291.291 169.177 112.128 228.230
NJ11	274.290 187.199 283.287 157.177 108.108 198.202
NJ13	274.290 175.191 287.291 161.181 112.132 202.202
NJ14	286.310 187.199 291.291 177.177 108.116 204.212
NJ15	286.286 187.195 287.291 161.181 124.124 222.230
NJ16	278.298 183.191 287.307 177.181 108.144 202.202
NJ17	286.302 195.195 287.291 165.169 108.128 200.228
NJ18	274.290 187.195 287.287 177.181 104.116 198.204
NJ19	302.310 187.187 291.295 177.181 104.104 224.232
NJ20	278.278 195.195 287.287 165.177 112.120 202.230
NJ21	270.278 183.219 287.291 177.181 128.128 230.230
NJ22	286.298 191.191 291.291 173.177 120.124 198.232
NJ23	270.282 187.195 291.307 173.177 116.120 228.230
NJ24	278.282 187.215 287.291 169.177 124.132 224.228
NJ25	278.278 187.199 287.287 161.161 104.116 202.232
NJ26	274.286 187.203 287.291 173.181 128.132 198.204
NJ27	282.314 183.191 283.283 161.169 108.132 210.210

21 NY

NY29	282.282 187.203 287.315 177.181 128.132 202.230
NY45	282.290 187.187 291.299 169.173 104.112 202.208
NY53	298.298 195.195 291.299 169.173 104.132 214.218
NY56	278.298 195.195 291.311 169.169 104.112 228.228
NY57	278.286 195.199 291.311 169.173 116.116 230.234
NY63	278.298 195.199 291.295 169.169 124.136 202.212
NY65	?.?   195.195 287.291 169.173 108.116 202.212
NY6	278.298 187.203 291.311 169.169 104.104 214.214 
NY10	278.290 187.191 287.291 177.177 108.112 202.210
NY12	302.306 191.191 291.311 169.169 120.132 202.202
NY13	298.306 187.195 291.311 169.177 104.120 230.230
NY66	278.278 187.195 287.295 165.169 120.128   ?.?
NY71 	286.290 191.195 295.311 169.169 104.112 210.228
NY23	278.278 195.195 287.311 169.181 108.132 202.214
NY24	294.314 195.195 287.291 169.169 112.128 202.226
NY54	278.286 187.195 311.311 169.177 108.116 228.230
NY60	278.278 183.187 295.311 173.173 104.120 200.230
NY42	270.270 183.199 287.287 169.169 104.112 210.210
NY27	278.282 187.191 287.291 173.177 104.132 202.212
NY32	278.286 199.199 287.287 169.169 104.136 230.230
NY44	306.306 187.195 287.291 169.177 104.124 230.230

12 FL

FL3206	290.294 203.215 287.311 157.169 104.104   ?.?
FL3207	290.322 215.227 295.323 149.149 104.108 232.232
FL3208	290.326 183.203 283.311 149.157 104.104 218.218
FL3210	302.310 183.195 291.307 169.169 104.104 218.218
FL3213	290.290 183.199 291.311 157.157 104.104 222.222
FL3214	278.290 191.199 291.315 157.157 104.104   ?.?
FL3215	306.310 191.199 291.291 149.149 104.104 216.218
FL3216	298.314 195.203 291.291 149.157 104.104 216.216
FL3217	274.290 183.207 291.327 149.169 104.104 218.218
FL3218	274.290 203.203 311.311 149.157 104.108 218.218
FL3219	278.294 203.219 291.291 149.157 104.104 218.218
FL3220	274.306 199.203 303.311 157.169 104.104 218.218

14 TX

TX3235	278.298 171.187 291.307 149.161 104.104 208.214
TX3236	274.294 179.183 291.307 161.161 112.116 206.210
TX3237	282.298 183.187 299.307 149.161 100.108 202.218
TX3238	298.298 183.199 291.295 153.161 104.124 206.206
TX3239	278.298 195.207 291.303 149.153 104.104 200.210
TX3240	286.298 171.207 299.307 153.165 104.112 206.206
TX3241	290.310 179.195 291.303 149.165 104.104 206.206
TX3242	278.310 187.187 291.291 161.165 104.124 214.218
TX3243	282.282 179.203 299.307 149.161 112.116   ?.?
TX3244	298.302 203.207 291.299 153.157 100.104 206.214
TX3245	282.306 195.203 287.303 161.189 112.120   ?.?
TX2723	286.298 195.199 299.299 165.165 104.112 206.206
TX2724	270.298 183.195 295.295 153.165 104.120   ?.?
TX2725	282.298 179.207 287.299 153.161 112.116 206.206
