# Supplementary material for: Turtle soup, Prohibition, and the population genetic structure of Diamondback Terrapins (Malaclemys terrapin)
Source: PLoS One. 2017 Aug 9;12(8):e0181898. doi: 10.1371/journal.pone.0181898 (PMC5549917; doi:10.1371/journal.pone.0181898)
Supplement: S5 Text — BOTTLENECK input file, sampling localities. (TXT) [file pone.0181898.s007.txt]

BySTRUCTURE
TerpSH1
TerpSH2
TerpSH3
TerpSH5
TerpSH7
TerpSH8
Pop
1, 282298 179199 287307 177181 108128 206206
2, 286294 183191 303311 173177 108112 208224
3, 266266 203207 287287 161169 104128 202202
4, 274290 187195 287287 161169 100116 198202
5, 274278 187191 303307 169169 104108 200202
6, 290294 195195 287287 165173 120120 202218
7, 266266 199203 287287 161169 104116 202202
8, 286290 187191 283287 161169 108112 194206
9, 290290 187191 287303 161173 108128 204218
10, 278282 183203 287303 161169 096112 196198
11, 282294 195199 287295 165169 108132 194204
12, 278294 187191 287295 169173 112112 208226
13, 270282 199207 287295 161173 116120 204212
14, 258282 183187 287295 157157 108132 202204
15, 290290 175183 287287 157161 112124 200206
16, 286298 167175 295307 169177 124136 198202
17, 274274 179183 291303 161165 104112 204206
18, 282282 179179 287287 165165 108116 198198
19, 266266 175175 295299 173177 108112 202204
20, 278318 199235 287295 161177 100112 216218
21, 274274 195211 295307 153181 116120 194204
22, 290310 183187 299303 157173 104108 204210
23, 278314 203207 287287 161173 120128 194202
24, 270310 183187 287303 161169 104128 198220
25, 290310 191215 291307 161165 104120 204212
26, 254302 187187 295307 161177 112124 202210
27, 282290 183203 287291 161169 116120 198204
28, 270278 187195 287291 165173 116120 204206
29, 282286 179203 291307 177177 108108 198234
30, 266290 195203 287295 157157 112120 198202
31, 282298 179199 291299 157177 112116 202212
32, 274278 191195 291291 161173 104108 198208
33, 282282 187207 291295 169173 108112 198200
34, 286290 195223 287307 165173 108136 198198
35, 270282 175215 287299 173181 100108 198198
36, 290298 187199 287287 161173 104120 202202
37, 290310 187191 287295 157169 124124 214216
38, 306306 191191 295295 161177 128132 198200
39, 286290 191195 295315 177177 112112 200206
40, 310318 183199 287299 165169 108108 198216
41, 286286 179179 287303 165165 100112 202216
42, 266282 183187 311311 157161 116116 198212
43, 278282 191195 307311 161165 104104 204226
44, 270294 179199 291299 165173 104120 202202
45, 270294 179203 287303 153157 108112 198200
46, 298310 187195 291295 161161 116128 198198
47, 270286 211215 287303 161173 112112 202216
48, 294302 195195 287311 157165 112112 206224
49, 270306 191203 287291 157173 108124 198208
50, 278298 183191 287287 161177 104120 200218
51, 274282 183199 287291 173177 124128 198220
52, 286290 195199 287307 161169 104112 202208
53, 294306 187211 287287 169173 112116 204228
54, 274278 187191 287287 169177 104112 206236
55, 290290 191195 299303 177177 104108 212214
56, 278306 191199 287287 161173 112112 204210
57, 282286 187195 287287 161177 112120 198198
58, 278294 183199 283287 157173 104112 194210
59, 278294 187195 287287 165165 124132 214218
60, 282294 187199 287287 157169 128140 200202
61, 290302 179215 291303 161165 112128 204230
62, 270294 199199 287291 157161 120124 210214
63, 270278 187207 287287 161165 104112 202208
64, 270286 187195 291307 153161 104112 198214
65, 274290 183199 299311 161177 104120 214216
66, 290298 187195 295307 157169 104104 198200
67, 298322 179195 287295 161173 104104 196216
68, 290298 191203 287295 157177 120120 198204
69, 282286 187195 287291 157185 100108 204206
70, 298298 183195 291311 169169 104108 204204
71, 278282 183211 287291 161177 104108 206212
72, 294294 191195 287307 157169 108144 198200
73, 266298 183191 287295 161161 124152 198218
74, 278298 187199 295311 161161 124136 200208
75, 282282 187191 287307 161165 112124 198204
76, 278286 179191 287307 169177 108124 202202
77, 278282 183195 287299 169177 124128 204206
78, 278286 179191 287291 169181 112128 202206
79, 274282 187187 291307 157169 116128 202202
80, 274294 191215 295303 157173 120120 202208
81, 278298 195199 287291 161181 112120 202206
82, 274278 179215 287311 157157 116120 000000
83, 270274 187207 283283 165181 104112 200200
84, 270270 187199 287311 157161 100124 204224
85, 278290 183191 283291 165169 116124 202202
86, 270274 183195 287295 161173 108124 198230
87, 266290 187203 287299 169177 104104 198202
88, 302310 195215 287291 165169 100120 198198
89, 282286 195215 287287 000000 112116 200212
90, 298306 195195 287307 173177 104124 194194
91, 290294 187195 295311 161169 104108 200212
92, 290306 195211 287311 157161 104120 202202
93, 294298 195199 287291 165165 100116 200210
94, 290294 183187 287299 169173 104108 198206
95, 290290 191199 287303 181185 112116 198200
96, 286290 207215 287291 157161 108120 200200
97, 286286 199211 287287 169169 108120 204210
98, 286294 187187 287287 169177 128144 200212
99, 286290 215223 287287 161173 124132 200204
100, 282298 199207 287299 169169 124128 202202
101, 270274 187195 287287 177181 112120 196216
102, 270298 183195 287311 165169 104104 198224
103, 000000 187199 283311 157161 128128 200200
104, 290294 187191 287295 157173 108116 212214
105, 282298 183191 287291 161169 100124 202216
106, 278294 179207 287287 169173 112116 202202
107, 278298 183191 303307 161189 104116 212214
108, 290290 191235 287287 165169 100100 204204
109, 298298 183195 287307 169173 120128 198200
110, 282282 183195 287295 169177 104116 198208
111, 282314 187199 287303 157161 104120 212224
112, 282314 215235 287291 161177 124124 196206
113, 270274 179215 291291 169173 096104 200204
114, 294298 187199 287307 161169 116124 196206
115, 270278 187199 287303 153161 104116 200204
116, 278310 191199 283291 157169 104128 198218
117, 282290 179195 287299 169173 104116 196206
118, 290306 183195 295307 161165 100116 194202
119, 278282 183199 295299 161169 108120 204210
120, 290306 183183 295307 153169 124128 198202
121, 282290 183195 295295 173181 104124 202208
122, 282290 183199 291295 169173 104124 194216
123, 270270 187191 287291 173181 112116 192198
124, 278294 179191 291291 161161 104108 204204
125, 286290 187195 291307 161165 108108 198212
126, 270278 179187 287295 165181 104116 198210
127, 286286 191199 291303 165169 104120 206220
128, 290314 187191 291303 169177 112120 202204
129, 274282 199215 287291 165173 108116 196202
130, 278282 195203 283291 161169 100104 202204
131, 270294 183195 287287 157161 100100 198200
132, 282286 179203 287287 153169 112116 196208
133, 270286 187219 287311 165181 116116 206230
134, 000000 179191 287287 157177 120144 200208
135, 282290 179183 287311 169177 100120 200204
136, 290294 187191 287307 165177 108116 224226
137, 278302 187207 287287 165169 104112 200200
138, 294294 187199 287291 173177 104108 204204
139, 294294 175191 287287 157161 100116 216236
140, 290314 187199 287307 173177 108124 200202
141, 282290 187211 299307 161161 120120 204216
142, 290294 195199 307307 161165 108128 204214
143, 274282 179191 287311 169169 104120 196218
144, 270278 199207 287299 165185 108116 204208
145, 270290 195199 283291 165169 120132 206208
146, 282294 187195 287291 157169 108116 206208
147, 298298 179195 287307 169173 104124 198200
148, 282290 187191 287287 161165 116128 202212
149, 258258 183215 287295 161161 124124 200218
150, 290298 191207 283307 157157 104120 194224
151, 278290 187215 287295 161177 100104 208226
152, 290294 195203 287295 165185 108112 202220
153, 278298 187199 299303 161173 104104 198208
154, 274290 183199 283287 157189 100100 210216
155, 270278 179187 287303 165169 108112 194206
156, 278278 195207 287311 161173 112124 198200
157, 278286 175203 303303 157161 108116 202212
158, 290290 187199 287303 157165 116116 202206
159, 274302 175175 291307 157165 108124 204204
160, 298302 183207 287307 161169 112132 198220
161, 254306 203207 295303 157169 108112 194202
162, 302302 179207 287291 161169 104108 206206
163, 294298 191207 287307 169177 100104 198206
164, 266306 203207 287287 161165 124136 198202
165, 298298 187199 287291 161161 096108 202214
166, 290306 203227 291291 161169 116128 198200
167, 286290 199207 287291 157165 108124 200206
168, 286330 179191 291307 165169 116116 210216
169, 282290 187191 287291 161173 112116 198208
170, 286294 187207 287299 161169 100128 202206
171, 270282 179191 291307 169169 104108 198202
Pop
1, 266278 183203 287307 169173 112116 202228
2, 270270 195203 291307 161173 112124 202202
3, 290298 187207 291315 169173 112112 206220
4, 286294 175183 291303 161177 112112 202208
5, 282298 203207 287287 169169 000000 202204
6, 282290 179207 291311 169169 120120 230230
7, 282290 191191 291291 173177 104124 210218
8, 278278 175175 291307 169173 124132 202220
9, 290298 175195 291295 169169 104128 198204
10, 270286 195195 287287 165177 108124 196202
11, 282298 191203 295311 161173 000000 202206
12, 274278 183219 291295 169173 132132 198202
13, 278286 187195 287307 169169 104124 204204
14, 290290 195203 287295 165169 120128 206230
15, 290294 187187 311311 169173 000000 202202
16, 266286 187191 287291 161169 116124 198202
17, 286290 187187 287291 169173 108112 198198
18, 306306 191195 291307 173173 124124 206208
19, 278290 191195 295307 165177 108124 204210
20, 270278 175187 287287 157169 112124 202208
21, 274274 187199 291307 165169 108112 202224
22, 294318 183199 287307 173177 124136 202230
23, 274278 199199 287291 169177 108112 202210
24, 294298 187199 287291 149169 128136 202202
25, 270286 199215 287291 161173 108132 230230
26, 282302 183195 299307 177181 108132 202208
27, 278298 191207 291311 173173 116152 202230
28, 274310 199199 287307 177177 108112 202234
29, 302302 199199 307307 161173 112128 202202
30, 274278 187195 291291 169177 112128 228230
31, 274290 187199 283287 157177 108108 198202
32, 274290 175191 287291 161181 112132 202202
33, 286310 187199 291291 177177 108116 204212
34, 286286 187195 287291 161181 124124 222230
35, 278298 183191 287307 177181 108144 202202
36, 286302 195195 287291 165169 108128 200228
37, 274290 187195 287287 177181 104116 198204
38, 302310 187187 291295 177181 104104 224232
39, 278278 195195 287287 165177 112120 202230
40, 270278 183219 287291 177181 128128 230230
41, 286298 191191 291291 173177 120124 198232
42, 270282 187195 291307 173177 116120 228230
43, 278282 187215 287291 169177 124132 224228
44, 278278 187199 287287 161161 104116 202232
45, 274286 187203 287291 173181 128132 198204
46, 282314 183191 283283 161169 108132 210210
47, 282282 187203 287315 177181 128132 202230
48, 282290 187187 291299 169173 104112 202208
49, 298298 195195 291299 169173 104132 214218
50, 278298 195195 291311 169169 104112 228228
51, 278286 195199 291311 169173 116116 230234
52, 278298 195199 291295 169169 124136 202212
53, 000000 195195 287291 169173 108116 202212
54, 278298 187203 291311 169169 104104 214214
55, 278290 187191 287291 177177 108112 202210
56, 302306 191191 291311 169169 120132 202202
57, 298306 187195 291311 169177 104120 230230
58, 278278 187195 287295 165169 120128 000000
59, 286290 191195 295311 169169 104112 210228
60, 278278 195195 287311 169181 108132 202214
61, 294314 195195 287291 169169 112128 202226
62, 278286 187195 311311 169177 108116 228230
63, 278278 183187 295311 173173 104120 200230
64, 270270 183199 287287 169169 104112 210210
65, 278282 187191 287291 173177 104132 202212
66, 278286 199199 287287 169169 104136 230230
67, 306306 187195 287291 169177 104124 230230
Pop
1, 274306 187195 291307 161177 104116 202230
2, 282290 195195 315315 173177 128132 202202
3, 274294 179211 291291 161169 128132 208210
4, 282286 191195 291291 169173 108108 198202
5, 290290 187191 287287 161177 108120 202202
6, 286294 187191 287287 169169 128136 198208
7, 286294 195235 275275 161161 128144 000000
8, 290290 191195 291291 161161 108116 202206
9, 274282 163195 291291 169169 108116 204206
10, 282290 187187 291291 169177 128128 202202
11, 286286 191199 287291 169173 128148 208208
12, 270290 195203 283287 169169 112124 202206
13, 270278 191195 287311 165165 104116 206216
14, 266298 175203 291295 169177 100104 208232
15, 278282 195199 287291 169169 108128 206210
16, 278282 187219 287307 161169 104104 202206
17, 278282 159187 287303 157173 120124 198198
18, 270290 191215 279291 173173 104108 206226
19, 270282 191195 287295 169169 116124 202202
20, 290302 187203 279291 161169 124128 202210
21, 286290 187191 287291 161169 104124 202232
22, 286298 191195 291307 161169 108124 198202
23, 290298 215219 303307 149169 104104 202208
24, 282282 191207 287291 165173 116120 202210
25, 286286 187187 271295 161173 104124 198202
26, 282286 195195 307315 157161 108132 204210
27, 266286 191215 291303 169173 124128 202204
28, 286290 187191 279295 161169 104124 192202
29, 306310 191191 275283 165177 124136 202204
30, 286286 187191 291291 169169 108128 198202
31, 286290 195211 275283 169169 100108 202210
32, 286290 179187 275287 169173 128140 202222
33, 290290 179207 291291 173173 104120 198202
34, 286314 195203 275291 169169 108124 198202
35, 290302 163183 271299 157161 112124 202222
36, 290306 179211 283283 161173 128140 202206
37, 290290 187191 271287 161169 124132 202222
38, 286286 179187 291295 169177 108128 202208
39, 286290 187195 283295 161177 104120 202232
40, 286290 195195 271299 169169 104108 204214
41, 286290 191195 283295 161169 108128 204214
42, 286290 187215 291291 161169 104120 202204
43, 290290 187191 287303 169177 104124 202232
44, 286290 179187 279279 169173 108120 198206
45, 286290 179191 291295 161161 108124 202228
46, 286286 187199 295299 161169 108128 202210
47, 286302 163187 279283 157173 120124 198198
48, 290302 179191 267291 161177 108124 206230
49, 286310 195195 271291 165169 112116 214214
50, 286298 195199 287307 161169 116124 206232
51, 306310 179187 287287 161169 116124 206208
52, 286290 179195 291299 169173 108128 192202
53, 286306 187191 283307 169169 120124 194202
54, 290290 195219 271283 169173 124124 202226
55, 286290 191215 283287 157169 108120 202202
56, 290290 195215 279283 169173 132136 198198
Pop
1, 290294 203215 287311 157169 104104 000000
2, 290322 215227 295323 149149 104108 232232
3, 290326 183203 283311 149157 104104 218218
4, 302310 183195 291307 169169 104104 218218
5, 290290 183199 291311 157157 104104 222222
6, 278290 191199 291315 157157 104104 000000
7, 306310 191199 291291 149149 104104 216218
8, 298314 195203 291291 149157 104104 216216
9, 274290 183207 291327 149169 104104 218218
10, 274290 203203 311311 149157 104108 218218
11, 278294 203219 291291 149157 104104 218218
12, 274306 199203 303311 157169 104104 218218
Pop
1, 278298 171187 291307 149161 104104 208214
2, 274294 179183 291307 161161 112116 206210
3, 282298 183187 299307 149161 100108 202218
4, 298298 183199 291295 153161 104124 206206
5, 278298 195207 291303 149153 104104 200210
6, 286298 171207 299307 153165 104112 206206
7, 290310 179195 291303 149165 104104 206206
8, 278310 187187 291291 161165 104124 214218
9, 282282 179203 299307 149161 112116 000000
10, 298302 203207 291299 153157 100104 206214
11, 282306 195203 287303 161189 112120 000000
12, 286298 195199 299299 165165 104112 206206
13, 270298 183195 295295 153165 104120 000000
14, 282298 179207 287299 153161 112116 206206
